# Supplementary material for: Development of a Peptide Inhibitor Targeting the C‐SH2 Domain of the SHP2 Phosphatase
Source: Chembiochem. 2025 May 16;26(10):e202400938. doi: 10.1002/cbic.202400938 (PMC12118337; doi:10.1002/cbic.202400938)
Supplement: Supplementary file 1 — Supplementary Material [file CBIC-26-e202400938-s001.zip]

Archive with 2 entries (2 files):
- Kiani et al Supporting Information.pdf
- Kiani et al. Table S2.xlsx
