# Supplementary material for: Development of a Peptide Inhibitor Targeting the C‐SH2 Domain of the SHP2 Phosphatase
Source: Chembiochem. 2025 May 16;26(10):e202400938. doi: 10.1002/cbic.202400938 (PMC12118337; doi:10.1002/cbic.202400938)
Supplement: Supplementary file 1 — Supplementary Material [file CBIC-26-e202400938-s001.zip › Kiani et al. Table S2.xlsx]

## Sheet: Legend
	Table S2. List of proteins identified in the peptide 27 affinity purification experiments. Identification of proteins purified with peptide 27 pre-bound to SulfoLink beads and relative quantification were performed using MaxQuant (version 1.6.5.0). Potential peptide 27 interaction partners were defined as proteins with an enrichment factor of > 16 and a p-value of < 0.01.

## Sheet: Results
ID	Protein IDs	Majority protein ID	Gene	Protein name	Molecular weight [kDa]	iBAQ intensity C1	iBAQ intensity C2	iBAQ intensity C3	iBAQ intensity C4	iBAQ intensity S1	iBAQ intensity S2	iBAQ intensity S3	iBAQ intensity S4	Score	Sequence coverage in %	Number of proteins	p value	log2 fold change	Significant hit	CrapOME contaminant
1	P49588-2;P49588;H3BPK7	P49588-2	AARS	Alanine--tRNA ligase, cytoplasmic	109.32	6823800	5864400	23529000	16653000	2643500	36296000	7661400	18369000	323.31	30.4	3	0.891202	-0.102051
2	P61221;D6R9I9	P61221	ABCE1	ATP-binding cassette sub-family E member 1	67.314	325900	333400	823310	746240	209300	1699400	908820	389030	41.799	6.7	2	0.92424	-0.0690826
446	Q92522	Q92522	H1FX	Histone H1x	22.487	23884000	46897000	42022000	30350000	219670	812400	0	1516300	61.328	31.5	1	8.00361e-05	-7.68405	+
4	Q9UG63;Q9UG63-2;C9JHK9;C9JZV3	Q9UG63	ABCF2	ATP-binding cassette sub-family F member 2	71.289	575030	781330	1593000	2561200	155210	4890000	125800	800390	95.675	22.2	4	0.0780694	-1.52216
5	B4DQI4;F8W9U3;Q96IU4	B4DQI4	ABHD14B	Alpha/beta hydrolase domain-containing protein 14B	19.756	841050	1122500	1086600	1808100	681990	1286300	300780	0	19.133	12.8	3	0.0528061	-2.46749
6	Q9H845;H0Y8Z9	Q9H845	ACAD9	Acyl-CoA dehydrogenase family member 9, mitochondrial	68.76	149890	325210	573040	839470	0	427270	465540	141410	51.43	9.8	2	0.0787497	-1.93086
992	C9JXB8;C9JNW5;P83731	C9JXB8	RPL24	60S ribosomal protein L24	14.369	3936500	6058600	5922900	1947300	0	0	0	0	19.312	24	3	8.76298e-06	-7.676	+	+
8	A0A5F9ZHL1;P24752;A0A5F9ZHJ7;A0A5F9ZHL7;E9PRQ6;A0A5F9ZHH9;A0A5F9ZHD4;A0A5F9ZI66;A0A5F9ZHJ0;P24752-2;H0YEL7	A0A5F9ZHL1	ACAT1	Acetyl-CoA acetyltransferase, mitochondrial	46.108	302360	824530	1322300	5226400	392310	1660500	466780	184400	67.358	22.1	11	0.129549	-1.61717
9	Q9BWD1;Q9BWD1-2	Q9BWD1	ACAT2	Acetyl-CoA acetyltransferase, cytosolic	41.35	306900	3017300	654490	6705500	2398400	3059700	764020	2423900	65.243	24.4	2	0.787498	0.263887
10	Q9H3P7	Q9H3P7	ACBD3	Golgi resident protein GCP60	60.593	178560	560660	331370	1078600	0	1241500	954450	378100	82.919	14.6	1	0.270763	-1.41008
11	S4R3H4;E7EQT4;Q9UKV3-5;Q9UKV3;G3V3B0;Q9UKV3-3;Q9UKV3-2;G3V3T3	S4R3H4	ACIN1	Apoptotic chromatin condensation inducer in the nucleus	145.44	1468200	186160	1524800	507050	462090	1160000	448810	1377800	86.547	9.3	8	0.880321	-0.118266
12	P53396;P53396-2;P53396-3;K7ESG8;K7EIE7	P53396	ACLY	ATP-citrate synthase	120.84	6250200	7514700	29558000	11366000	2157400	35066000	10824000	13362000	323.31	33.2	5	0.803836	-0.185511
13	P21399	P21399	ACO1	Cytoplasmic aconitate hydratase	98.398	741990	300680	650740	1667100	0	1984900	0	0	62.892	14.1	1	0.0141714	-3.71188
14	A2A274;Q99798	A2A274	ACO2	Aconitate hydratase, mitochondrial	87.819	1251700	1628200	5491400	3393800	73377	7751800	1565200	2442700	117.65	20	2	0.166462	-1.32689
15	O00154-4;O00154-6;O00154-5;O00154-7;O00154;O00154-2;O00154-3;K7EKP8;Q6ZUV0	O00154-4	ACOT7	Cytosolic acyl coenzyme A thioester hydrolase	37.419	3899700	9758500	13140000	22249000	5849200	14133000	5971200	8077900	137.52	31.7	9	0.537338	-0.446909
16	O95573;C9JC11;F5H062	O95573	ACSL3	Long-chain-fatty-acid--CoA ligase 3	80.419	39030	136880	482650	306820	152410	558800	546660	249080	39.661	8.3	3	0.437224	0.610843
17	O60488-2;O60488;D6RDA8;D6RF95;H0Y9A0	O60488-2	ACSL4	Long-chain-fatty-acid--CoA ligase 4	74.435	94071	278360	649300	812550	76232	574160	214010	395350	91.625	7.3	5	0.293933	-0.756606
18	P63261;I3L3I0;I3L1U9;I3L4N8;I3L3R2;K7EM38;J3KT65	P63261	ACTG1	Actin, cytoplasmic 2;Actin, cytoplasmic 2, N-terminally processed	41.792	68285000	189670000	135540000	173920000	118760000	102410000	42559000	71281000	323.31	82.4	7	0.378164	-0.71969		+
19	P63267;P68133;P68032;P62736;A6NL76;F8WB63;B8ZZJ2;C9JFL5;F6UVQ4;F6QUT6	P63267	ACTG2	Actin, gamma-enteric smooth muscle;Actin, alpha skeletal muscle;Actin, alpha cardiac muscle 1;Actin, aortic smooth muscle	41.876	242510	2028600	1702400	3463200	2340700	3268500	0	1079800	8.4943	32.7	10	0.304521	-1.37923
994	P61353;K7ELC7;K7EQQ9;K7ERY7	P61353	RPL27	60S ribosomal protein L27	15.798	37927000	15701000	27787000	57189000	1149900	2281100	0	0	19.249	20.6	4	0.000129081	-7.64931	+	+
21	H9KV75;P12814-2;P12814;P12814-3;P12814-4;H0YJW3;H0YJ11;H7C5W8	H9KV75	ACTN1	Alpha-actinin-1	94.825	218890	320910	437320	313090	0	494970	256390	277230	16.213	9.2	8	0.166746	-1.44284
22	O43707;O43707-3;O43707-2;H7C144;F5GXS2;A0A494C1A0;P35609-2;P35609;A0A087WSZ2;F6THM6;A0A494C060;G3V5M4;G3V2E8;A0A494C166;G3V2W4;A0A494C033;G3V2X9;Q08043;G3V2N5	O43707	ACTN4	Alpha-actinin-4	104.85	823650	860060	792770	376810	188060	2040000	693270	1041000	81.131	13.3	19	0.81864	-0.191362
23	P61163;R4GMT0;A0A1B0GVS3;P42025	P61163	ACTR1A	Alpha-centractin	42.613	683840	935140	1639600	1820800	0	604390	551280	1274300	21.986	12	4	0.0300895	-2.22873
24	P61160;P61160-2;F5H6T1;A0A1B0GWD0;A0A1B0GWH0	P61160	ACTR2	Actin-related protein 2	44.76	9097000	22077000	30958000	37731000	11232000	11028000	4718700	14979000	101.66	23.6	5	0.128309	-1.26467
25	P61158;B4DXW1;Q9P1U1-2;Q9P1U1;F8WDR7;Q9P1U1-3;F8WEW2;F8WE84;A0A0A0MTI9;H7C4J1;C9IZN3;Q9C0K3	P61158	ACTR3	Actin-related protein 3	47.371	4938200	23462000	17432000	29525000	8638400	11039000	2109000	6520700	254.39	44.3	12	0.0940937	-1.49633
833	P62937;F8WE65;C9J5S7;P62937-2;E5RIZ5;P0DN26;A0A0H2UH34;A0A0B4J2A2;A0A075B767;A0A075B759;Q9Y536;F5H284	P62937	PPIA	Peptidyl-prolyl cis-trans isomerase A;Peptidyl-prolyl cis-trans isomerase A, N-terminally processed;Peptidyl-prolyl cis-trans isomerase	18.012	9979700	25232000	25812000	24512000	0	2968300	0	701030	113.28	67.3	12	9.25137e-05	-7.51097	+	+
27	P00813;F5GWI4;F5GXW0;F5GYD4	P00813	ADA	Adenosine deaminase	40.764	4777000	12450000	25583000	33301000	7294100	30528000	2912800	4475400	132.73	37.7	4	0.172934	-1.12782
28	P55265-5;P55265;P55265-4;A0A3B3IRQ9;P55265-3;P55265-2;A0A3B3ISX1;A0A3B3ITG9;A0A3B3ISU1	P55265-5	ADAR	Double-stranded RNA-specific adenosine deaminase	103.64	645610	1533100	4664300	2373800	10983	6034800	1409700	3841800	108.33	18.4	9	0.185598	-1.59179
29	P35611-3;P35611-2;E7ENY0;E7EV99;P35611;H0Y9H2;P35611-6;P35611-4;A0A0A0MSR2;P35611-5;P35612-4;P35612-9;P35612;P35612-8;P35612-3;P35612-2;H0YG19	P35611-3	ADD1	Alpha-adducin	84.302	151550	201690	1382100	12896	44502	37821	0	490190	25.234	6.5	17	0.542477	-0.942963
30	Q9H2P0;A0A669KBJ7;A0A2R8Y6X0;A0A2R8YCL6	Q9H2P0	ADNP	Activity-dependent neuroprotector homeobox protein	123.56	108390	123630	234810	253760	12682	376080	102430	155920	38.126	6.1	4	0.269574	-0.879863
31	Q16186;A0A087WX59;A0A087WUX6	Q16186	ADRM1	Proteasomal ubiquitin receptor ADRM1	42.153	2265400	3307400	514340	3258400	1793400	3252100	989060	1504000	36.163	7.6	3	0.689913	-0.346683
32	A0A1B0GWJ0;A0A1B0GTJ7;P30566;A0A1B0GTG9;A0A1B0GWF8;A0A0A6YY92;P30566-2;A0A096LNY4;A0A096LNY5;A0A096LNY6;B4DEP1;A0A096LP72;A0A1W2PRX2;A0A096LP92	A0A1B0GWJ0	ADSL	Adenylosuccinate lyase	54.465	1113700	1645700	3690900	5202800	1104000	4681800	1196300	306740	159.95	14.8	14	0.146374	-1.35408
33	P30520	P30520	ADSS	Adenylosuccinate synthetase isozyme 2	50.097	378540	625240	1009600	2627000	0	1817000	1060800	600050	48.349	19.1	1	0.0968017	-2.10334
1198	E5RIW3;E5RJD8;O75347;O75347-2;E5RHG6;A0A494C144;E5RIX8	E5RIW3	TBCA	Tubulin-specific chaperone A	10.08	913100	3500300	11447000	5841600	0	0	0	0	20.08	32.1	7	5.73672e-06	-7.2062	+
35	Q9UKV8;Q9UKV8-2	Q9UKV8	AGO2	Protein argonaute-2	97.207	415170	145200	269770	319700	0	0	133820	73667	45.793	10	2	0.0572101	-1.76831
36	O00116;A0A1B0GWA2;B8ZZ81;A0A2R8YEL0	O00116	AGPS	Alkyldihydroxyacetonephosphate synthase, peroxisomal	72.911	0	276630	907060	628270	34996	1622600	260070	689810	82.183	14.9	4	0.794047	-0.177824
37	Q8WYP5;Q8WYP5-3;Q8WYP5-2	Q8WYP5	AHCTF1	Protein ELYS	252.5	21659	26108	42812	67055	1911.5	52451	5508.3	6471.1	14.524	1.1	3	0.0792636	-1.76207
38	P23526;P23526-2	P23526	AHCY	Adenosylhomocysteinase	47.716	5454800	9853300	19724000	23610000	6804800	22170000	3275200	6835800	114.23	28.9	2	0.265909	-0.809556
39	O95433;G3V438;O95433-2;H0YJU2;H0YJG7;G3V3W9;H0YJ63	O95433	AHSA1	Activator of 90 kDa heat shock protein ATPase homolog 1	38.274	4277600	6548300	7154600	10179000	3559100	7926400	55086	681030	69.21	22.2	7	0.0131529	-3.10179
40	O95831-3;O95831;E9PMA0;O95831-5;O95831-2;O95831-6;O95831-4	O95831-3	AIFM1	Apoptosis-inducing factor 1, mitochondrial	66.294	701930	1236000	1651300	2609700	710300	4429500	4436600	1891300	80.702	19.2	7	0.487986	0.562462
41	A0A0J9YWL0;Q9Y4K1;Q9Y4K1-2	A0A0J9YWL0	AIM1	Absent in melanoma 1 protein	231.71	80615	9352.2	255570	97189	41016	107730	66702	99686	54.578	3.5	3	0.861062	0.128827
709	Q9NX24;J3QSY4;D6RC52;D6RCB9	Q9NX24	NHP2	H/ACA ribonucleoprotein complex subunit 2	17.201	3767400	3177800	3741200	882160	0	0	0	0	33.505	30.1	4	0.000122554	-6.96072	+
43	P15121;E9PCX2;E9PEF9;C9JRZ8;C9JRZ8-2	P15121	AKR1B1	Aldose reductase	35.853	968540	3173100	7534300	12026000	4391800	15781000	1238600	4421300	31.115	13.6	5	0.998308	-0.00172735
44	H3BLU7;O43488	H3BLU7	AKR7A2	Aflatoxin B1 aldehyde reductase member 2	34.684	749530	961440	2937400	4084000	732480	1556100	0	557190	32.564	13.7	2	0.0300588	-2.90827
45	P54886-2;P54886	P54886-2	ALDH18A1	Delta-1-pyrroline-5-carboxylate synthase;Glutamate 5-kinase;Gamma-glutamyl phosphate reductase	87.088	653360	2055200	5899600	4456400	100590	3868400	798890	1204100	90.866	17.9	2	0.0162304	-2.01704
46	P49189;P49189-3;P49189-2	P49189	ALDH9A1	4-trimethylaminobutyraldehyde dehydrogenase	53.801	776790	1084700	4056200	7211800	420880	3169600	1139800	606870	71.412	12.8	3	0.0831203	-1.51414
47	J3KPS3;P04075;P04075-2;H3BQN4;H3BUH7;H3BPS8;H3BR04;H3BMQ8;H3BR68;H3BU78;A0A087WXX2;A0A3B3IS80;P05062	J3KPS3	ALDOA	Fructose-bisphosphate aldolase;Fructose-bisphosphate aldolase A	39.817	18587000	39621000	73982000	85441000	31388000	101110000	11861000	21185000	323.31	59	13	0.403027	-0.637265		+
995	E9PJD9;E9PLL6;E9PLX7;P46776	E9PJD9	RPL27A	60S ribosomal protein L27a	10.127	6324000	10406000	10835000	1317200	0	3969100	0	0	6.2585	12.1	4	0.000133857	-6.92998	+	+
1171	P16949;P16949-2;A2A2D0	P16949	STMN1	Stathmin	17.302	6523500	8970100	2322800	7581300	0	3948700	0	0	23.613	21.5	3	0.000242709	-6.91062	+
50	Q9UJX3-2;Q9UJX3	Q9UJX3-2	ANAPC7	Anaphase-promoting complex subunit 7	60.002	78677	161630	124490	0	58226	584890	577110	212230	14.279	3.5	2	0.240718	1.06061
51	F6XZD3;Q8N283	F6XZD3	ANKRD35	Ankyrin repeat domain-containing protein 35	100.33	112370	231180	66114000	1091500	7743600	0	0	0	6.633	0.9	2	0.143805	-3.80832
52	P04083;Q5T3N1;Q5T3N0	P04083	ANXA1	Annexin A1	38.714	2519300	1298800	1207700	5159300	1913600	6508800	689810	348700	85.095	32.4	3	0.299063	-0.961856		+
53	P50995-2;P50995;E5RIN3;H0Y6E1;P27216;P27216-2	P50995-2	ANXA11	Annexin A11	51.242	218530	913840	1784500	3153000	399720	889550	632320	658990	68.733	11.4	6	0.214397	-1.07655
54	P07355;P07355-2;A6NMY6;H0YN42;H0YMU9;H0YMD0;H0YKS4;H0YMM1;H0YLV6;H0YM50;H0YMT9;H0YKX9;H0YKZ7;H0YMW4;H0YKL9;H0YNP5;H0YKV8;H0YN28;H0YL33;H0YMD9;H0YNB8;H0YKN4;H0YNA0;H0YN52;H0YLE2	P07355	ANXA2	Annexin A2;Putative annexin A2-like protein;Annexin	38.604	2885400	1004400	11437000	30204000	4680200	21738000	1032400	1310800	230.66	44.5	25	0.447934	-0.876001
7	I3L268;I3L0K9;Q15027	I3L268	ACAP1	Arf-GAP with coiled-coil, ANK repeat and PH domain-containing protein 1	11.42	2146000	2079800	3120900	3363600	0	0	0	0	8.6472	11.9	3	8.13376e-06	-6.80372	+
56	P20073-2;P20073	P20073-2	ANXA7	Annexin A7	50.315	7263.9	305150	908870	482620	0	315720	0	22685	18.933	7.5	2	0.0244749	-2.38075
57	O43747;O43747-2;H3BN75;H3BS13;H3BV30;H3BRM7;H3BN71;B4DGE1;H3BR36;H3BUN9;H3BNR4	O43747	AP1G1	AP-1 complex subunit gamma-1	91.35	440490	7844.5	1000100	9670.4	0	2625200	507460	221690	36.123	6.9	11	0.458791	1.27268
58	O95782-2;O95782;E9PPZ3;E9PS94;E9PNC4;E9PPY8	O95782-2	AP2A1	AP-2 complex subunit alpha-1	105.36	234650	301240	703420	423310	81484	752780	211030	289010	37.492	6.2	6	0.20018	-0.904926
59	A0A0G2JS82;O94973;O94973-2;A0A0G2JQM1;O94973-3;A0A0G2JS17;A0A0G2JQT9;H0YDE9;H0YEG0;A0A0G2JRF9;A0A0G2JQA4;E9PR62;E9PQP4;A0A0G2JRS3	A0A0G2JS82	AP2A2	AP-2 complex subunit alpha-2	101.54	427930	535950	2078200	876010	84631	1696400	466810	133650	26.911	6.8	14	0.0377245	-1.73947
60	P63010;P63010-2;A0A087X253;P63010-3;A0A087WU93;A0A087WZQ6;A0A087WYD1;C9J1E7;K7EN71;K7ERB2;A0A087WXS3;K7EKZ5;K7EJX1;K7EJ01;H7C034	P63010	AP2B1	AP-2 complex subunit beta	104.55	1260100	1385700	4842100	2559000	48702	2506600	700560	993440	97.854	17.2	15	0.015384	-2.42089
1034	Q5JR95;P62241	Q5JR95	RPS8	40S ribosomal protein S8	21.879	8506000	16429000	22188000	18350000	0	5769200	0	3964300	99.903	37.8	2	0.00118291	-6.71615	+	+
62	C9JIF9;P13798;H7C393;H7C1U0;C9JLK2;H0YFE5;F8WEH5	C9JIF9	APEH	Acylamino-acid-releasing enzyme	81.673	1151400	1643900	11614000	5287600	0	7821600	3177000	5314900	72.025	12.5	7	0.14886	-1.87394
63	Q06481;Q06481-6;Q06481-3;Q06481-4;Q06481-2;Q06481-5;H7C0V9;P05067-11;A0A0A0MRG2;P05067-9;P05067-8;P05067-7;E9PG40;P05067-6;P05067-5;P05067-4;P05067-3;P05067-10;P05067	Q06481	APLP2	Amyloid-like protein 2	86.955	1145800	474170	1791600	1029600	960650	1513400	1100800	1222300	51.865	10.1	19	0.985953	0.0119467
64	H3BQZ9;P07741-2;P07741;H3BSW3;H3BQF1;H3BQB1	H3BQZ9	APRT	Adenine phosphoribosyltransferase	16.616	2817200	7705700	7664400	8725400	906560	2234200	1293200	3241200	44.221	20.9	6	0.0202207	-2.12883
65	O60306;H0YH15	O60306	AQR	Intron-binding protein aquarius	171.29	41852	0	619380	364780	29352	940340	124440	172670	41.941	4	2	0.952799	-0.0487415
66	B0YIW6;P48444;P48444-2;Q6P1Q5;E9PK34	B0YIW6	ARCN1	Coatomer subunit delta	61.626	2398600	3592800	4977400	5956500	463150	8047400	1072000	850580	100.13	17.2	5	0.028408	-1.85734
67	P84077;P61204;F5H423;P61204-2;F5H0C7;H0YGG7	P84077	ARF1	ADP-ribosylation factor 1;ADP-ribosylation factor 3	20.697	1378100	1571300	630100	980590	255410	391580	0	1127500	33.531	32	6	0.0205509	-2.50957
445	P07305;P07305-2	P07305	H1F0	Histone H1.0;Histone H1.0, N-terminally processed	20.863	2864800	6413900	7763300	4497200	76896	283350	0	0	28.34	17	2	2.1051e-05	-6.67822	+
286	A0A0C4DGL3;H0YNW5;H0YKC5;P33316-2;P33316;H0YMP1;H0YMM5;H0YNJ9;H0YKI0	A0A0C4DGL3	DUT	Deoxyuridine 5-triphosphate nucleotidohydrolase, mitochondrial	15.395	862270	3121700	3942400	2842500	0	0	0	0	41.24	34.8	9	1.25256e-05	-6.65069	+
70	B8ZZK0;Q53QZ3	B8ZZK0	ARHGAP15	Rho GTPase-activating protein 15	15.618	683690	1167300	1297100	2124100	995910	2808400	542790	982490	118.96	10.9	2	0.573241	-0.398953
71	J3KRE2;J3KTF8;J3QQX2;P52565;J3KS60;J3KRY1;P52565-2	J3KRE2	ARHGDIA	Rho GDP-dissociation inhibitor 1	14.814	1071600	7492200	3771700	7263600	838950	1874700	0	3050400	56.917	45	7	0.0176123	-3.38209
72	H0YGX7;P52566;F5H3P3;F5H2R5;F5H6Q0	H0YGX7	ARHGDIB	Rho GDP-dissociation inhibitor 2	22.273	2617000	21237000	10164000	7711300	2893400	4364100	0	6649300	48.787	32.8	5	0.042605	-3.14328		+
73	M0QZR4;Q92888-2;Q92888;Q92888-3;Q92888-4;M0QYS3;M0QYC1;M0QZH8;M0R2C7	M0QZR4	ARHGEF1	Rho guanine nucleotide exchange factor 1	108.32	27361	312990	355550	248130	41503	1623.7	0	14920	25.603	5	9	0.0148568	-3.81293
74	Q92974-2;Q92974;V9GYM8;A0A5F9ZI21;Q92974-3;V9GYF0;Q5VY93;V9GYF5;V9GYG5;V9GZ14;V9GZ58	Q92974-2	ARHGEF2	Rho guanine nucleotide exchange factor 2	111.47	1162900	811530	2065200	1474100	65810	1113600	786140	1404100	66.559	9.9	11	0.0801444	-1.67191
75	Q15052;Q15052-2	Q15052	ARHGEF6	Rho guanine nucleotide exchange factor 6	87.498	260090	150920	1249800	350420	18815	481940	242440	264150	47.775	11.9	2	0.106258	-1.37232
76	B1ALK7;Q14155-6;Q14155-1;E9PDQ5;A0A2R8YG42;Q14155-5;Q14155-2;Q14155-3;Q14155;E7EUY6;C9JAD7;C9JDI6;B1ANY6;F6SJA5;E7EU80	B1ALK7	ARHGEF7	Rho guanine nucleotide exchange factor 7	79.831	118220	411290	1052300	865850	27931	821720	176970	310350	35.846	7.7	15	0.0478421	-1.50157
77	O14497;O14497-2;H0Y488;A0A1B0GTU5;O14497-3;A0A087WUV6;H0YCU6	O14497	ARID1A	AT-rich interactive domain-containing protein 1A	242.04	104150	410770	602920	711200	56547	268990	76861	30140	95.234	7.2	7	0.0295042	-2.19271
78	Q68CP9-3;Q68CP9;F8W108;F8WCU9;F8VWP4	Q68CP9-3	ARID2	AT-rich interactive domain-containing protein 2	191.42	363280	0	377050	217590	78854	247010	51744	201830	22.663	1.9	5	0.582017	-0.45565
79	C9J2I1;B7Z637;Q8IUR7-8;Q8IUR7-3;Q8IUR7-7;Q8IUR7-2;Q8IUR7	C9J2I1	ARMC8	Armadillo repeat-containing protein 8	39.973	54675	76427	234500	92257	0	392410	375210	185780	6.579	2.8	7	0.756588	0.261125
80	O15143	O15143	ARPC1B	Actin-related protein 2/3 complex subunit 1B	40.949	1015900	2327200	4377700	7405700	1183500	2799500	0	890780	17.122	8.3	1	0.0266332	-3.22501
81	O15144;G5E9S7;C9JTV5;G5E9J0	O15144	ARPC2	Actin-related protein 2/3 complex subunit 2	34.333	597110	2177600	4511700	2614100	515410	932820	155080	859820	21.994	8.7	4	0.0206276	-2.39879
467	P62805	P62805	HIST1H4A	Histone H4	11.367	11737000	1146100	4450600	1179100	0	56849	0	0	31.696	50.5	1	7.13693e-05	-6.55778	+	+
712	Q32Q12;P22392-2;E7ERL0;J3KPD9;P22392;P15531;P15531-2;O60361;E5RHP0;C9K028;F6XY72	Q32Q12	NME1-NME2	Nucleoside diphosphate kinase;Nucleoside diphosphate kinase B;Nucleoside diphosphate kinase A;Putative nucleoside diphosphate kinase	32.642	1207200	3967900	4298200	3903300	0	0	0	154740	33.72	32.9	11	3.5836e-05	-6.5098	+
84	P08243-3;P08243-2;P08243	P08243-3	ASNS	Asparagine synthetase [glutamine-hydrolyzing]	54.817	64929	100950	340850	429090	0	625760	0	22371	11.773	2.7	3	0.0553308	-2.10349
85	P00966;Q5T6L5;Q5T6L6	P00966	ASS1	Argininosuccinate synthase	46.53	949480	1268700	2924700	1601700	748510	2390300	431520	893370	28.452	10.7	3	0.146561	-1.07341
86	Q9NVI7-2;Q9NVI7;Q9NVI7-3;Q5T9A4;A0A5K1VW56;Q5SV16;Q5T9A4-2;Q5T9A4-3;H0Y2W2	Q9NVI7-2	ATAD3A	ATPase family AAA domain-containing protein 3A;ATPase family AAA domain-containing protein 3B	66.217	86188	638450	1075000	1219600	545300	3661300	2561500	2728900	61.434	16.7	9	0.0342825	1.80836
87	Q9NT62;Q9NT62-2;F8WDI0	Q9NT62	ATG3	Ubiquitin-like-conjugating enzyme ATG3	35.864	1957600	835050	2087700	6132300	1633300	2999700	0	0	80.117	11.1	3	0.0256224	-3.6086
88	C9JIK8;Q9Y4P1-6;Q9Y4P1;Q9Y4P1-2;F2Z2K8;Q9Y4P1-3;Q9Y4P1-4	C9JIK8	ATG4B	Cysteine protease ATG4B	24.833	379130	727800	573860	561340	0	0	386380	1597900	15.589	13.2	7	0.147972	-2.02305
89	P31939;P31939-2;C9JLK0;F8WEF0;H7C1S2	P31939	ATIC	Bifunctional purine biosynthesis protein PURH;Phosphoribosylaminoimidazolecarboxamide formyltransferase;IMP cyclohydrolase	64.615	1136400	1997200	3919800	4698500	654150	16959000	10651000	7682200	130.29	29.4	5	0.225034	1.04815
90	P05023-3;P05023-4;P05023;P05023-2;B1AKY9;P50993;H0Y7C1;Q13733;P20648;P54707;P54707-2;Q5TC01;E9PRA5	P05023-3	ATP1A1	Sodium/potassium-transporting ATPase subunit alpha-1	109.55	1590800	2236800	8980600	4398900	735280	11936000	1963400	3884700	323.31	23.2	13	0.5463	-0.434763
91	P16615-5;P16615-2;P16615-3;P16615;P16615-4;H7C5W9;O14983-3;O14983-2;O14983;A0A0C4DH86	P16615-5	ATP2A2	Sarcoplasmic/endoplasmic reticulum calcium ATPase 2	109.73	1980700	2602700	7943800	4624900	187280	7275100	1946300	3863100	210.49	29.2	10	0.140522	-1.29883
92	P23634-4;P23634;P23634-8;P23634-2;P23634-6;P23634-7;P23634-3;P23634-5;E7ERY9;P20020;P20020-4;P20020-6;P20020-1;P20020-2;P20020-5;Q16720-7;Q01814;A0A2U3TZI3;A0A2R8Y4R4;Q16720-2;Q01814-5;Q16720;Q01814-3;Q16720-4;Q16720-6;Q01814-7;Q01814-2;Q01814-6;Q16720-5;A0A2U3U055;Q16720-3;Q01814-4;Q16720-8;Q01814-8	P23634-4	ATP2B4	Plasma membrane calcium-transporting ATPase 4;Calcium-transporting ATPase;Plasma membrane calcium-transporting ATPase 1	125.34	107630	309560	1149000	316230	34336	848840	424280	296380	74.935	9.1	34	0.31221	-0.712578
93	P25705;P25705-2;P25705-3;K7EK77;K7ERX7;K7ENJ4;K7EJP1;K7EQH4;K7ESA0	P25705	ATP5A1	ATP synthase subunit alpha, mitochondrial	59.75	16257000	20431000	59603000	68523000	7841900	70456000	12962000	19853000	245.09	48.6	9	0.245204	-0.839909		+
94	P06576;H0YH81;F8W079;F8W0P7;H0YI37	P06576	ATP5B	ATP synthase subunit beta, mitochondrial;ATP synthase subunit beta	56.559	15973000	22897000	48452000	61162000	13276000	60623000	14823000	15797000	250.8	46.1	5	0.358191	-0.650089		+
95	Q5QNZ2;P24539	Q5QNZ2	ATP5F1	ATP synthase F(0) complex subunit B1, mitochondrial	22.275	354680	0	734160	732580	358600	674220	321140	121720	12.319	10.3	2	0.796319	-0.228317
991	P62750;K7EMA7;H7BY10;K7ERT8;A8MUS3;K7EJV9	P62750	RPL23A	60S ribosomal protein L23a	17.695	3275200	3390300	5447800	5957000	0	924300	0	0	20.661	17.9	6	6.18038e-05	-6.5097	+	+
97	Q9Y487;Q8TBM3;F5H5F3	Q9Y487	ATP6V0A2	V-type proton ATPase 116 kDa subunit a isoform 2;V-type proton ATPase subunit a	98.081	0	0	0	0	16048	102170	101500	118450	13.897	2.3	3	0.929227	0.0738322
98	P38606-2;P38606;C9JA17;C9JVW8	P38606-2	ATP6V1A	V-type proton ATPase catalytic subunit A	64.735	290910	547410	1828400	1242500	22662	5185000	2445300	3588600	111.49	18.3	4	0.893015	0.139336
99	P21281;H0YC04;H0YAT8;E5RGH6;C9JL73;P15313;C9JNS9	P21281	ATP6V1B2	V-type proton ATPase subunit B, brain isoform	56.5	727880	2814400	4063400	4988800	568430	2433200	277520	2595000	64.459	20	7	0.0508062	-1.67919
100	C9J8H1;P36543-3;P36543-2;P36543	C9J8H1	ATP6V1E1	V-type proton ATPase subunit E 1	23.539	66308	384340	445910	612440	0	29596	0	218890	7.4252	5.4	4	0.0219348	-2.71412
101	G3V126;Q9UI12-2;Q9UI12	G3V126	ATP6V1H	V-type proton ATPase subunit H	51.57	308990	372410	305320	450180	160390	550220	176300	180970	32.127	2.9	3	0.242224	-0.889714
102	Q9UBB4;Q9UBB4-2;A0A1W2PQD2;B1AHE4;B1AHE3	Q9UBB4	ATXN10	Ataxin-10	53.488	565400	1600400	3438300	7007300	1399700	5613700	1547600	719660	173.15	29.3	5	0.533569	-0.552135
103	A0A2R8Y5A6;A0A2R8YDM9;Q99700;F8VQP2;A0A5F9ZHW5;A0A5F9ZHX3;A0A2R8Y7E6;A0A5F9ZI57;V9GY86;F8WB06;A0A5F9ZHH4;A0A2R8Y7P6;F8W0B5;H0YH87;Q99700-5;Q99700-2;Q99700-4;A0A2R8YGV1;A0A5F9ZH85;F8VRK6	A0A2R8Y5A6	ATXN2	Ataxin-2	126.01	132630	276260	349520	299310	0	456630	138530	366830	19.891	3.2	20	0.217478	-1.06453
104	Q8WWM7-6;Q8WWM7-8;Q8WWM7-5;Q8WWM7-4;Q8WWM7-9;Q8WWM7-2;Q8WWM7;Q8WWM7-3;H3BUF6;Q8WWM7-7;H3BSK9	Q8WWM7-6	ATXN2L	Ataxin-2-like protein	102.89	649290	1002800	3745200	1335500	57968	2893700	207830	1387800	96.374	16	11	0.0476438	-1.91627		+
105	Q9Y679-3;Q9Y679	Q9Y679-3	AUP1	Ancient ubiquitous protein 1	41.385	318850	394910	236750	299470	218430	338610	49404	214010	13.238	6.2	2	0.181812	-1.05642
430	Q5T3I0;A0A0A0MRK1;Q5T3I0-3;E9PAV9;F8W895;E9PPY4;F2Z3C6;Q5T3I0-2	Q5T3I0	GPATCH4	G patch domain-containing protein 4	50.381	1843900	995590	4159600	5163700	0	0	0	0	68.114	22.6	8	3.91486e-05	-6.4666	+
107	G3V274;Q9UL15	G3V274	BAG5	BAG family molecular chaperone regulator 5	23.98	103420	123140	247490	317610	172440	0	37927	146600	8.8983	5.7	2	0.27145	-0.959823
108	P46379-3;P46379;P46379-2;A0A0G2JK23;A0A024RCR6;P46379-5;P46379-4;A0A0G2JL47;X6REW1;A0A0G2JJM1;F6S6P2;F6VEM6;F6U341;F6WML8;F6X9W3;A0A1B0GX79;A0A0G2JJR8;F6XTU0;F6U1F2;F6UR09;F6TC96;H0Y710;H0Y4L1	P46379-3	BAG6	Large proline-rich protein BAG6	122.34	91476	521420	2623200	265910	33955	373530	0	259770	40.708	6.6	23	0.0530321	-1.99348
109	J3KPG5;F8VU39;Q9UIF9-2;Q9UIF9-3;Q9UIF9;A0A0C4DGI9;H0YII3	J3KPG5	BAZ2A	Bromodomain adjacent to zinc finger domain protein 2A	208.07	93508	41014	203770	74256	28723	50442	0	39698	32.512	1.9	7	0.0749973	-1.4088
110	A0A1W2PQ43;E9PK09;E9PQN2;E9PKI6;E9PK91;Q9NYF8-3;Q9NYF8-2;Q9NYF8;Q9NYF8-4;E9PJA7;H0YF00	A0A1W2PQ43	BCLAF1	Bcl-2-associated transcription factor 1	80.618	461040	991100	2174400	1130800	287600	753710	271630	459390	42.644	8.3	11	0.0403476	-1.72629
111	A0A3B3IUB9;Q9NR09	A0A3B3IUB9	BIRC6	Baculoviral IAP repeat-containing protein 6	419.02	11061	6394.4	8462.3	5147.3	0	4036.4	1728.8	3105.2	13.177	0.6	2	0.404306	-0.577087
112	Q8NFC6	Q8NFC6	BOD1L1	Biorientation of chromosomes in cell division protein 1-like 1	330.46	6272.6	19253	23006	29535	1834.1	6056.3	1061.2	0	16.146	0.9	1	0.0505191	-1.62226
113	Q14137;A0A075B729;Q14137-2	Q14137	BOP1	Ribosome biogenesis protein BOP1	83.629	526110	231050	1313700	741040	0	972370	124160	480060	88.262	8	3	0.0543718	-2.0327
114	E7ETD6;E9PE19;A0A2R8Y7Q1;Q12830-4;Q12830-2;Q12830;F5GXF5;J3QQK4;J3QQQ8;J3KSK9	E7ETD6	BPTF	Nucleosome-remodeling factor subunit BPTF	308.07	4753.8	3316.7	11293	36818	0	3145.3	0	0	19.331	1.1	10	0.972969	0.0241117
115	J3KNN7;Q7Z569;Q7Z569-2	J3KNN7	BRAP	BRCA1-associated protein	64.279	10891	45768	71259	32964	0	106230	0	0	19.111	5.3	3	0.915334	-0.0759186
116	Q6PJG6;Q6PJG6-3;Q6PJG6-2	Q6PJG6	BRAT1	BRCA1-associated ATM activator 1	88.118	130420	235280	874580	482200	0	666930	266440	375560	46.768	8.4	3	0.143534	-1.22849
117	A0A087WZR3;H9KVA9;A0A0D9SF50;P46736-5;P46736-2;P46736-3;P46736;A0A0A0MS96;X6RJS7	A0A087WZR3	BRCC3	Lys-63-specific deubiquitinase BRCC36	33.404	951700	4488100	2609900	4045200	0	1111300	1607400	1269200	11.069	5.5	9	0.0180977	-3.11273
118	O95696-2;O95696;J3KQ61	O95696-2	BRD1	Bromodomain-containing protein 1	133.24	157960	67530	176640	184670	0	0	0	54742	19.411	2.8	3	0.0534684	-1.69113
119	I3L4V5;Q9NPI1;Q9NPI1-2	I3L4V5	BRD7	Bromodomain-containing protein 7	12.097	69512	113430	113880	76740	0	0	0	0	7.3221	8.3	3	0.0204861	-2.1374
120	H0YHR1;C9JV03;A6QL63-5;A6QL63-2;A6QL63-3;A6QL63	H0YHR1	BTBD11	Ankyrin repeat and BTB/POZ domain-containing protein BTBD11	24.989	959210	558490	3464900	4978000	5290500	1616300	782940	1788300	6.5315	4.1	6	0.905792	-0.100141
121	O43684;J3QT28;O43684-2;J3QSX4	O43684	BUB3	Mitotic checkpoint protein BUB3	37.154	4008100	6332500	5282400	16583000	6074900	15974000	2844600	1848400	171.13	29.6	4	0.430961	-0.653895
122	Q13895;H7BY94;F8WBL2	Q13895	BYSL	Bystin	49.601	284820	223500	1566900	1065100	0	1247300	336090	289420	44.563	10.3	3	0.0646283	-1.7708
1087	P31947-2;P31947	P31947-2	SFN	14-3-3 protein sigma	24.336	4299800	25517000	28831000	29450000	2786100	4602100	0	0	6.1362	3.7	2	0.00296059	-6.46211	+
124	F8VPD4;P27708;H7C2E4;H7BZB3;H7C3Z5;P31327-2;P31327;P31327-3	F8VPD4	CAD	CAD protein;Glutamine-dependent carbamoyl-phosphate synthase;Aspartate carbamoyltransferase;Dihydroorotase	236.02	1285500	3775700	4540800	5010400	1290000	1021500	193080	623170	230.47	17.5	8	0.0112449	-2.78803
216	C9IZG4;O60888-3;O60888;O60888-2	C9IZG4	CUTA	Protein CutA	14.401	7510800	2248900	1367400	1123500	0	0	0	0	7.4764	10.4	4	0.000161039	-6.44488	+
126	P27797;K7EJB9;K7EL50	P27797	CALR	Calreticulin	48.141	1458100	2269800	5335200	13726000	146520	8102600	1567000	792310	174.83	38.8	3	0.0341227	-2.17846		+
127	Q16566;D6RCD6;D6REY7;D6RE65	Q16566	CAMK4	Calcium/calmodulin-dependent protein kinase type IV	51.925	36179	228040	349340	516710	135880	642210	51217	0	19.165	7.8	4	0.38058	-0.964895
128	Q86VP6;Q86VP6-2;A0A0C4DGH5;H0YH27;Q86VP6-3;O75155-2;O75155;F5H6I6	Q86VP6	CAND1	Cullin-associated NEDD8-dissociated protein 1	136.37	884790	3806300	10578000	7710900	555400	8357400	4150700	5495200	247.06	23.3	8	0.46716	-0.501496
129	P27824;P27824-2;P27824-3;H0Y9Q7;D6RGY2;D6RFL1;D6RAU8;D6RB85;D6RDP7;D6RAQ8;H0Y9H1;D6RHJ3;D6RD16	P27824	CANX	Calnexin	67.567	1290600	4093200	11544000	5909300	540550	7587900	417590	1503900	93.021	21.1	13	0.0204986	-2.09781
130	Q01518;Q01518-2;Q5T0R9;Q5T0R6;Q5T0R5;Q5T0R4;Q5T0R3;Q5T0R2;Q5T0R1;Q5T0R7;Q5T0S3;Q5T0R8;B7Z385;A0A087WZ15;A0A087X0J3;E9PDI2;P40123-3;P40123-2;P40123	Q01518	CAP1	Adenylyl cyclase-associated protein 1	51.901	3959000	6359500	15447000	21484000	1207800	22019000	3358800	7118500	323.31	36.8	19	0.160656	-1.05547
131	P40121-2;P40121;E7ENU9;B8ZZL6;H7C0X8	P40121-2	CAPG	Macrophage-capping protein	36.856	654650	2070400	4491900	13853000	2765900	8158200	1764400	2326200	77.834	24	5	0.893213	-0.114502
132	P07384;E9PIA9;E9PLX0;E9PJJ3;E9PLC9;E9PMC6;E9PJA6;E9PSA6;E9PL37;E9PQB3;E9PRM1	P07384	CAPN1	Calpain-1 catalytic subunit	81.889	1470700	3497100	10178000	5653000	370570	11523000	1193900	2986800	107.76	18.5	11	0.097753	-1.30467
1046	Q9UHA3	Q9UHA3	RSL24D1	Probable ribosome biogenesis protein RLP24	19.621	1548500	2106000	3025900	2784500	0	0	0	0	8.0867	9.2	1	9.83511e-06	-6.43165	+
851	P30048-2;P30048	P30048-2	PRDX3	Thioredoxin-dependent peroxide reductase, mitochondrial	25.838	1183900	12088000	8565100	8317700	0	724450	0	0	25.717	16.8	2	4.40557e-05	-6.36789	+
135	P52907	P52907	CAPZA1	F-actin-capping protein subunit alpha-1	32.922	26002000	47923000	56935000	157110000	33708000	38819000	4218800	14779000	273.59	59.1	1	0.0488733	-1.82523
136	P47755;C9JUG7;F8W9N7;P47755-2;A0A0D9SET8	P47755	CAPZA2	F-actin-capping protein subunit alpha-2	32.949	1719400	1819500	3958500	11056000	1751400	2992400	0	1348800	73.957	26.9	5	0.0264351	-2.6207
137	P47756-2;B1AK87;B1AK88;P47756;B1AK85;A0A6I8PIN8;A0A6I8PRV6	P47756-2	CAPZB	F-actin-capping protein subunit beta	30.628	13620000	41170000	38122000	40637000	14060000	13397000	4841000	16666000	116.03	36.8	7	0.0841595	-1.5333
138	P49589-3;B4DKY1;P49589-2;P49589;E9PLP0	P49589-3	CARS	Cysteine--tRNA ligase, cytoplasmic	94.637	587880	1221600	3227600	1839800	123940	3796500	770080	92884	58.764	11.9	5	0.0288218	-2.15535
139	C9JXR7;A8MVM1;P42574	C9JXR7	CASP3	Caspase-3;Caspase-3 subunit p17;Caspase-3 subunit p12	13.366	503390	1889600	1506300	1227100	420220	493050	316760	0	16.04	18.8	3	0.0263901	-2.78183
1125	H3BNG6;H3BU94;H3BNE1;H3BR18;H3BM38;H3BPJ0;O00161-2;O00161	H3BNG6	SNAP23	Synaptosomal-associated protein;Synaptosomal-associated protein 23	5.1107	2342900	4848300	3366900	2589800	0	351010	0	0	33.145	27.3	8	1.49712e-05	-6.34854	+	+
141	O00257	O00257	CBX4	E3 SUMO-protein ligase CBX4	61.367	21166	39201	45025	66868	0	0	0	0	11.901	3.8	1	0.384849	-0.647584
142	Q8N163;Q8N163-2;H0YB24;G3V119;E5RGU7;E5RFJ3;E5RHJ4;A0A087X2B6;H0YC69;H0YC58;E5RHH8	Q8N163	CCAR2	Cell cycle and apoptosis regulator protein 2	102.9	2816800	2249400	12159000	4132200	347140	10593000	1514900	3704800	226.4	28.2	11	0.17217	-1.20948
143	Q16204	Q16204	CCDC6	Coiled-coil domain-containing protein 6	53.29	79857	321650	189270	503950	0	1007900	261800	119920	23.035	6.8	1	0.550985	-0.495716
144	G3V5E1;O75909-1;O75909;O75909-4	G3V5E1	CCNK	Cyclin-K	43.404	93374	285470	508960	410900	24123	281130	101530	228210	24.526	4.2	4	0.0813002	-1.33954
145	P78371;F5GWF6;P78371-2;F8VQ14	P78371	CCT2	T-complex protein 1 subunit beta	57.488	3129300	13911000	38238000	42552000	12537000	49676000	8493300	18627000	323.31	59.8	4	0.89077	0.105912
146	P49368;P49368-2;B4DUR8;E9PRC8;Q5SZX6;Q5SZW8;E9PQ35;E9PM09;Q5SZX9	P49368	CCT3	T-complex protein 1 subunit gamma	60.533	12076000	20189000	38074000	51735000	5571600	33176000	12085000	11181000	252.81	56	9	0.130097	-1.12415		+
147	P50991;P50991-2	P50991	CCT4	T-complex protein 1 subunit delta	57.924	11433000	21538000	45061000	66122000	7666600	61380000	9581600	15726000	323.31	57.3	2	0.223696	-0.879655
148	B7ZAR1;E9PCA1;P48643;E7ENZ3;P48643-2	B7ZAR1	CCT5	T-complex protein 1 subunit epsilon	55.348	5338100	19040000	25110000	34726000	2306000	52870000	20444000	11488000	199.45	43.7	5	0.55003	-0.449991
149	P40227;P40227-2;J3KRI6	P40227	CCT6A	T-complex protein 1 subunit zeta	58.024	6775100	16091000	24361000	36386000	6180400	18885000	5298900	8718300	252.03	42.2	3	0.132464	-1.12564
150	Q99832;Q99832-3;Q99832-4;Q99832-2;F8WAM2;F8WBP8;A0A0D9SG95	Q99832	CCT7	T-complex protein 1 subunit eta	59.366	9856600	16556000	34552000	49619000	4440000	47312000	9995200	11435000	323.31	58.4	7	0.199677	-0.940706
151	P50990;P50990-2;P50990-3;H7C4C8;H7C2U0	P50990	CCT8	T-complex protein 1 subunit theta	59.62	10049000	37350000	61783000	101600000	19476000	96698000	21396000	32120000	323.31	59.7	5	0.777747	-0.203426		+
152	O15446	O15446	CD3EAP	DNA-directed RNA polymerase I subunit RPA34	54.985	78672	100090	175420	124760	0	0	0	0	7.678	2.2	1	0.0586005	-1.59082
153	A0A2R8Y484;Q08722-2;Q08722-3;Q08722-4;Q08722	A0A2R8Y484	CD47	Leukocyte surface antigen CD47	20.313	2389700	4335700	5425700	4604100	677310	19548000	2604500	1755000	11.922	10.4	5	0.358866	-0.702068
154	P06127	P06127	CD5	T-cell surface glycoprotein CD5	54.577	70741	49972	101410	306030	0	967580	408700	264420	22.539	9.1	1	0.568203	0.576822
155	K7EQA9;Q16543;K7EKQ2;K7EIU0;K7EL68	K7EQA9	CDC37	Hsp90 co-chaperone Cdc37;Hsp90 co-chaperone Cdc37, N-terminally processed	27.435	1005500	3801200	5988600	3835600	576140	11913000	1033800	1924700	71.409	17.8	5	0.208294	-0.895729
156	Q5SRN1;O60508	Q5SRN1	CDC40	Pre-mRNA-processing factor 17	60.83	18388	26458	64683	61695	0	49048	0	0	6.6829	1.5	2	0.268391	-0.877463
1159	J3QL05;J3KP15;Q01130-2;Q01130;Q9BRL6-2;Q9BRL6	J3QL05	SRSF2	Serine/arginine-rich splicing factor 2	15.156	3709900	4238200	16653000	17026000	0	1343500	0	1362100	66.44	42.3	6	0.000372394	-6.34169	+	+
158	Q99459	Q99459	CDC5L	Cell division cycle 5-like protein	92.25	612970	975530	4039500	1886800	68136	4148000	0	690860	66.018	12.7	1	0.026247	-3.12747
159	E5RIU6;A0A087WZZ9;A0A024QZP7;P06493;P06493-2	E5RIU6	CDK1	Cyclin-dependent kinase 1	21.738	167730	439700	749710	401280	45110	34696	42735	236220	24.17	21.2	5	0.0261181	-2.49673
908	Q13610;B4DJV5;Q13610-2;F8VZ56	Q13610	PWP1	Periodic tryptophan protein 1 homolog	55.827	23182000	22231000	36409000	56583000	57588	7770300	81876	2811700	127.71	26.5	4	0.000167427	-6.34031	+
161	Q00534;F8VXD2;Q00536-3;A0A2R8YD28;A0A087WZU2;A0A2R8YEB7;A0A087X209;E5RGN0;A0A2R8YF61;A0A2R8Y7W5;E7EUK8;J3QSD7;F5H6Z0;Q00537;H0YAZ9;K7ELV5;A0A2R8Y644;K7EJ83;F8VZ51;F8VWX7;F8VTV8;F8VZZ0;F8VYH9;Q9BVE2;Q07002-3;A0A2R8Y4Z0;O94921-2;Q00537-2;Q9NYV4;Q14004-2;Q00536;Q9NYV4-3;Q00536-2;O94921-3;Q07002;O94921;Q96Q40;Q9NYV4-2;Q96Q40-5;Q96Q40-3;Q96Q40-4;Q96Q40-6;Q00526;P11802;Q00535;Q00535-2;P11802-2;Q14004	Q00534	CDK6	Cyclin-dependent kinase 6	36.938	275270	218760	250550	381070	162080	1559900	0	0	39.602	12.3	48	0.169945	-1.23201
162	Q9NXV6;J3KNE1;D6RGD2	Q9NXV6	CDKN2AIP	CDKN2A-interacting protein	61.124	153940	141080	402590	166520	33233	653650	475900	94250	71.917	20.2	3	0.641885	-0.368636
163	H3BQ71;H3BMP6;H3BQS6;H3BN05;H3BTS2;H3BQJ0;I3L4F8;H3BUW2;H3BTR4;Q96BT3-3;Q96BT3-2;Q96BT3	H3BQ71	CENPT	Centromere protein T	5.3229	176190	181710	304720	309820	0	349250	0	0	6.2476	25	12	0.0162851	-2.21722
164	P23528;E9PP50;E9PS23;G3V1A4;E9PK25;E9PQB7;E9PLJ3;Q9Y281-3;Q9Y281	P23528	CFL1	Cofilin-1	18.502	30058000	63916000	42109000	53842000	17282000	26701000	6502900	39670000	101.45	37.3	9	0.112281	-1.336		+
999	P62888;E5RI99;A0A0C4DH44;E5RJH3;A0A0B4J213	P62888	RPL30	60S ribosomal protein L30	12.784	56409000	45002000	39211000	87462000	337370	2930900	358160	2608600	67.436	50.4	5	1.71766e-05	-6.23183	+	+
166	A0A2R8Y5J0;A0A2R8Y212;A0A2R8Y425;A0A2R8YFD8;F5GWX5;A0A2R8YFK9;Q14839-2;Q14839;A0A2R8Y521;A0A0C4DGG9;A0A2U3TZM0;A0A2R8YDJ9;A0A2R8YD40;A0A2R8Y8C1;A0A2R8Y445;A0A2R8YDW2;A0A2R8Y4X2;A0A2R8YER1;A0A2R8Y685;A0A2R8Y5Z7;A0A2R8Y8B3;A0A2R8Y7I0;A0A2R8Y7M9;A0A2R8YE38;A0A2R8Y5M9;Q8TDI0;Q12873-3;Q12873;Q12873-2;A0A5F9ZHX5;K7EMY3;F5H6N4;F2Z2R5;A0A2R8Y6G9	A0A2R8Y5J0	CHD4	Chromodomain-helicase-DNA-binding protein 4	215.72	315550	799580	910440	1185100	308750	1809600	193290	939870	123.85	7.6	34	0.337624	-0.684289
167	O14757-3;O14757;E9PQW7;E9PJI4;E9PKQ3;E7EPP6;O14757-2	O14757-3	CHEK1	Serine/threonine-protein kinase Chk1	50.414	211990	451590	778290	1406700	285610	1117900	127860	214040	14.085	5.4	7	0.158929	-1.22343
168	Q9UHD1;Q9UHD1-2;E9PHZ2;E9PPQ5;E9PIZ4;E9PSD5;E9PL00;E9PIF7	Q9UHD1	CHORDC1	Cysteine and histidine-rich domain-containing protein 1	37.489	1668300	2157100	4387900	4682400	3175200	7961500	321540	23195	73.502	23.5	8	0.0862052	-2.56934
1178	P53999;D6RC37;D6R970	P53999	SUB1	Activated RNA polymerase II transcriptional coactivator p15	14.395	4506200	9968900	6078600	10177000	1040500	1836400	0	0	19.532	22.8	3	0.001036	-6.12892	+
1190	P37802;X6RJP6;P37802-2;C9J5W6;Q9UI15	P37802	TAGLN2	Transgelin-2	22.391	1619900	6092600	4314300	4208500	0	141610	67642	0	33.731	28.6	5	3.01318e-05	-6.1015	+
171	Q8WWK9-4;Q8WWK9-6;Q8WWK9-5;Q8WWK9;C9J7Y4	Q8WWK9-4	CKAP2	Cytoskeleton-associated protein 2	55.307	63199	217580	485470	292270	73959	0	0	0	31.055	5.5	5	0.0300091	-2.42346
172	Q14008-2;Q14008;Q14008-3;E9PQH5	Q14008-2	CKAP5	Cytoskeleton-associated protein 5	218.52	992080	58311	1580600	290410	260500	929610	380520	694790	98.622	7.4	4	0.990164	0.0104831
173	O00299	O00299	CLIC1	Chloride intracellular channel protein 1	26.922	2669100	7199100	5911900	7392900	971380	0	0	3312700	60.893	29.5	1	0.0110605	-4.99685
174	H0YGM0;Q9H078-4;Q9H078-2;Q9H078;A0A2U3TZY2;Q9H078-5;Q9H078-3;F5H392;F5H7A5;A0A2R8Y6R5;A0A2R8Y602	H0YGM0	CLPB	Caseinolytic peptidase B protein homolog	80.124	269080	370310	559230	835320	120740	1103900	70993	204840	20.069	4.4	11	0.0737785	-1.39547
175	O96005;K7EQQ1;O96005-4;K7EJ16;O96005-3	O96005	CLPTM1	Cleft lip and palate transmembrane protein 1	76.096	493700	673620	1174900	748890	201980	1289400	837000	1181100	63.632	5.2	5	0.645013	-0.343691
176	O76031	O76031	CLPX	ATP-dependent Clp protease ATP-binding subunit clpX-like, mitochondrial	69.223	47281	50667	137300	113160	0	425150	178650	300500	23.729	7.7	1	0.80458	0.240137
177	A0A087WVQ6;Q00610-2;Q00610;J3KS13;A0A087WX41;P53675-2;P53675;K7EJJ5;J3KSQ2;J3QL20;J3KRF5;F5H5N6	A0A087WVQ6	CLTC	Clathrin heavy chain;Clathrin heavy chain 1	192.06	1336700	1328300	16093000	4827400	1159600	8046300	2626300	4045400	323.31	20	12	0.704883	-0.271248		+
178	I3L2B0;A0A494C0R8;K7EIG1;O75153;I3L318;I3L4B5	I3L2B0	CLUH	Clustered mitochondria protein homolog	144.67	310820	414140	2473400	994750	42232	1741700	186650	985510	83.376	6.9	6	0.0895401	-1.49215
179	Q8NFW8	Q8NFW8	CMAS	N-acylneuraminate cytidylyltransferase	48.379	242360	312820	458650	567590	142190	429150	120480	0	7.7109	3.7	1	0.0790588	-1.7247
180	Q96KP4;Q96KP4-2;J3QKT2;J3KRD5;J3QQN6;J3QR27;J3QLU1;A0A087WVS2;J3QKQ0;J3QRD0;J3QL02;J3KSV5;A0A087WYZ1;J3QRA8;J3KSS4;J3QRH4	Q96KP4	CNDP2	Cytosolic non-specific dipeptidase	52.878	1359200	2051200	4441000	5634200	555100	7027200	446660	46712	70.274	24.8	16	0.0289426	-2.87739
181	A5YKK6-2;A5YKK6;A5YKK6-3;A5YKK6-4;H3BNB1;H3BR89;H3BMH0;H3BMZ2	A5YKK6-2	CNOT1	CCR4-NOT transcription complex subunit 1	266.38	189850	18544	48600	88446	165330	456960	262300	379180	45.024	3	8	0.0457673	1.81807
1227	Q8WUH6	Q8WUH6	TMEM263	Transmembrane protein 263	11.748	1993100	1754500	2161800	2550900	0	0	0	0	6.252	12.9	1	5.71965e-05	-6.076	+
183	Q8NBJ5;M0QYH0;M0QX72	Q8NBJ5	COLGALT1	Procollagen galactosyltransferase 1	71.635	50668	211460	147660	212990	0	456340	0	0	17.565	4.3	3	0.0431573	-1.6778
1001	D3YTB1;F8W727;P62910	D3YTB1	RPL32	60S ribosomal protein L32	15.616	1672900	1603100	1564600	1067300	0	0	0	0	7.3271	10.5	3	2.04817e-05	-6.06842	+
185	A0A3B3IS84;P53621;P53621-2;A0A3B3ISC6;A0A3B3IT15;A0A3B3ITV3;A0A3B3IU89;A0A3B3ISK1;A0A3B3ITI7;A0A3B3IU78;A0A3B3IS23;A0A3B3ITX2	A0A3B3IS84	COPA	Coatomer subunit alpha;Xenin;Proxenin	136.11	959640	709160	2990800	2729400	235700	2216400	404880	923380	98.785	13.7	12	0.0468485	-1.57725
186	P53618;E9PP73;E9PP63;E9PKQ1	P53618	COPB1	Coatomer subunit beta	107.14	987200	1465300	4664200	2429900	0	5964300	1059300	1293300	133.91	21.7	4	0.0619512	-2.4606
187	P35606-2;P35606;H0YAC7;D6R997;D6RBZ7;D6RCL6;D6RBG7;D6RBT6	P35606-2	COPB2	Coatomer subunit beta	99.045	662840	413710	3626600	1634400	41247	2884700	1302000	1726500	86.422	15.4	8	0.304084	-0.982796
188	Q9Y678;H0Y8X7;H0Y8G2	Q9Y678	COPG1	Coatomer subunit gamma-1	97.717	599760	915310	4094800	1695000	207110	2721700	1323800	1653700	108.55	20	3	0.338709	-0.686224
950	P42696;A2A2V2;P42696-2;Q5TCT4;H7C5M1	P42696	RBM34	RNA-binding protein 34	48.564	1049800	1400500	3001700	4065200	17524	511660	0	0	72.793	20.5	5	0.000255997	-6.0448	+
190	Q9UNS2;H7C3P9;Q9UNS2-2;C9JLV5;J3QL22;J3QS85;J3KTQ1;J3QKR0;K7ES36	Q9UNS2	COPS3	COP9 signalosome complex subunit 3	47.873	782320	733860	1588800	1443600	1061400	1479200	397900	1006800	46.95	14.9	9	0.437191	-0.555622
191	D6RAX7;Q9BT78;D6RD63;D6RFN0;Q9BT78-2	D6RAX7	COPS4	COP9 signalosome complex subunit 4	47.726	285820	580720	1234200	1260800	0	1532500	228730	656060	18.825	8.1	5	0.0416742	-2.16596
192	Q92905;E5RHF2;E5RHH5	Q92905	COPS5	COP9 signalosome complex subunit 5	37.578	258060	264470	967320	1536500	531710	1323000	67505	0	14.807	7.2	3	0.167122	-1.69216
193	P31146;H3BRY3;H3BTU6;H3BRJ0;H3BNA2;H3BU76;H3BSL1	P31146	CORO1A	Coronin-1A;Coronin	51.026	6646500	12179000	18931000	29084000	5635800	29176000	5783200	5042100	126.59	29.1	7	0.234574	-0.886255		+
194	Q9ULV4;Q9ULV4-2;Q9ULV4-3;B4E3S0;F8W1H8;F8VUX3;F8VSA4;F8VRE9;H0YHL7;F8VTT6;F8VVB7	Q9ULV4	CORO1C	Coronin-1C;Coronin	53.248	44518	146350	5182400	5502500	668010	2848000	72008	0	50.381	16.7	11	0.422513	-1.46006
1045	O76021;J3QSV6;O76021-2;I3L3U9;I3L3C4;I3L234;I3L1A3;J3KPU7;I3L2F2;I3L4T8;I3L1Y4	O76021	RSL1D1	Ribosomal L1 domain-containing protein 1	54.972	17637000	16679000	46105000	66639000	554410	5257000	19653	3357200	323.31	44.9	11	0.000602567	-6.03512	+
196	F8WJN3;Q16630-3;Q16630;Q16630-2;F8W084;A0A3B3ISW1	F8WJN3	CPSF6	Cleavage and polyadenylation specificity factor subunit 6	52.269	216040	880110	3090100	3143000	0	1555600	1885700	1581800	50.239	15.5	6	0.0884485	-1.58525
197	F5H669;Q8N684-2;Q8N684;Q8N684-3;F5H6M0;F5H047;J3QT54;F5H5B7;F5H1W4;F5H2K8;F5H6P5;F5H6A8;F5GXA3;C9JM38;C9J286;C9J323	F5H669	CPSF7	Cleavage and polyadenylation specificity factor subunit 7	41.265	355460	9733.5	1550500	1863900	367470	1864000	338900	622460	25.111	12.6	16	0.577799	0.678227
198	P50416;P50416-2;H3BP22;H3BUV7	P50416	CPT1A	Carnitine O-palmitoyltransferase 1, liver isoform	88.367	1004100	637240	3223700	1752700	271920	3943700	1603300	2139600	86.161	10.9	4	0.771288	-0.220673
199	P23786;A0A1B0GTB8;A0A1B0GWC0;A0A1B0GVF3;A0A1B0GV75;A0A1B0GTM0	P23786	CPT2	Carnitine O-palmitoyltransferase 2, mitochondrial	73.776	236890	128340	946220	625190	0	1393800	642800	463780	41.136	11.7	6	0.423801	-0.801258
442	Q9BZE4-3;Q9BZE4-2;Q9BZE4;Q5T3R7	Q9BZE4-3	GTPBP4	Nucleolar GTP-binding protein 1	60.051	426550	1698400	4786900	4935800	98254	36283	14615	13621	50.11	15.3	4	0.000483162	-5.93567	+
1153	P78362;P78362-2;H7C5L6;C9J2M4;C9JWF7	P78362	SRPK2	SRSF protein kinase 2;SRSF protein kinase 2 N-terminal;SRSF protein kinase 2 C-terminal	77.526	9556500	4934000	13838000	8118800	112950	1318700	0	879040	94.605	22.1	5	0.000427444	-5.87715	+
202	Q5JY65;Q9BZJ0-2;Q9BZJ0-3;Q9BZJ0	Q5JY65	CRNKL1	Crooked neck-like protein 1	99.172	165080	199160	110240	239280	0	786790	380690	179840	69.671	11.2	4	0.754179	-0.333771
203	Q08257-2;Q08257-3;Q08257;C9JH92;A6NP24	Q08257-2	CRYZ	Quinone oxidoreductase	20.42	1202000	1008100	2341100	4243600	947790	4761100	82667	706030	18.325	10.4	5	0.0739191	-1.75225		+
204	O75390;B4DJV2;A0A0C4DGI3;H0YH82;F8VPA1;F8W4S1;F8W1S4;F8VRI6;F8VPF9;F8VTT8;F8W642;F8VZK9;H0YIC4;F8VX68;F8VRP1;F8VX07;F8VR34;F8VWQ5;F8VU34	O75390	CS	Citrate synthase, mitochondrial;Citrate synthase	51.712	2015100	3840500	11063000	18487000	2227400	14358000	1240600	2807400	52.111	18.7	19	0.166755	-1.12926
205	O75534-2;O75534;O75534-3;O75534-4;E9PLT0;E9PLD4;E9PKN4;E9PNG3	O75534-2	CSDE1	Cold shock domain-containing protein E1	85.746	1255200	1616900	5141500	4388300	720810	11884000	1720800	3865600	228.3	26.3	8	0.910985	-0.0791086
206	P55060-3;P55060;P55060-4;P55060-2	P55060-3	CSE1L	Exportin-2	107.78	4575800	4438600	25626000	11582000	1069500	31768000	6680800	9239300	323.31	28.9	4	0.558165	-0.470436
1002	P49207	P49207	RPL34	60S ribosomal protein L34	13.293	27089000	5018000	57424000	49217000	2889100	3434600	954340	0	33.983	30.8	1	0.00307169	-5.85183	+	+
962	P61586;Q5JR08;P08134	P61586	RHOA	Transforming protein RhoA;Rho-related GTP-binding protein RhoC	21.768	570110	2194200	1716700	1871900	0	0	0	0	11.71	10.4	3	3.63863e-05	-5.83229	+
209	A0A2R8Y595;A0A2R8YFL0;P49711;P49711-2;A0A2R8Y6Z6;A0A2R8Y6C1;V9GY73;Q8NI51-11;Q8NI51-6;Q8NI51-5;Q8NI51-10;Q8NI51-2;Q8NI51-8;Q8NI51;Q8NI51-3;Q8NI51-7	A0A2R8Y595	CTCF	Transcriptional repressor CTCF	72.999	62007	507480	1173500	201150	0	232030	0	194740	58.363	9.2	16	0.0287972	-2.16865
210	A0A087WUB9;Q8WYA6;Q8WYA6-3;Q8WYA6-2;Q8WYA6-4	A0A087WUB9	CTNNBL1	Beta-catenin-like protein 1	65.702	632390	398630	339730	847590	0	2088100	437430	214710	31.284	7.7	5	0.205831	-1.49222
211	A0A3B3IRI2;P17812;B4E1E0;A0A3B3IRQ8;A0A3B3ITF6;P17812-2;A0A3B3ITB8;A0A3B3ISY3;A0A3B3ITH9;Q9NRF8	A0A3B3IRI2	CTPS1	CTP synthase 1;CTP synthase	63.723	320340	930380	1090300	7123300	110060	5798000	1278300	2510200	81.967	14.9	10	0.719451	-0.289208
212	A0A590UJ56;A0A590UJC4;A0A590UK34;A0A0C4DGX4;Q13616;A0A590UJR3;A0A590UJ21;A0A590UJ50;A0A590UJM8;A0A590UJA0;A0A590UJ59;A0A590UJ97	A0A590UJ56	CUL1	Cullin-1	74.732	423940	1052900	1305200	1208700	338690	5035900	2072900	3523900	52.451	12.3	12	0.251861	0.898173
213	A0A0A0MTN0;Q13617;Q13617-2;Q5T2B5;Q5T2B7	A0A0A0MTN0	CUL2	Cullin-2	88.505	15591	160400	70401	59681	140480	491350	240550	248970	32.692	7.5	5	0.0719514	1.74731
214	A0A0A0MR50;Q13619-2;Q13619	A0A0A0MR50	CUL4A	Cullin-4A	77.719	404660	280360	27427	892840	153130	1447400	323810	701150	49.388	8.4	3	0.501169	0.714398
215	A0A669KAX4;K4DI93;Q13620-3;Q13620-1;Q13620	A0A669KAX4	CUL4B	Cullin-4B	102.53	109770	155960	237100	237720	112550	103030	85703	169430	18.783	6.2	5	0.384844	-0.717288
1004	P18077;C9K025;F8WBS5;F8WB72	P18077	RPL35A	60S ribosomal protein L35a	12.538	3361800	324870	7282500	6303600	0	111210	0	0	17.879	23.6	4	9.21186e-05	-5.82218	+
217	Q9HCG8;B7WP74	Q9HCG8	CWC22	Pre-mRNA-splicing factor CWC22 homolog	105.47	53234	78041	209530	10961	10126	117890	0	0	32.044	6.4	2	0.289763	-0.891761
218	P61073;P61073-2	P61073	CXCR4	C-X-C chemokine receptor type 4	39.745	68264	677250	291300	280080	0	692990	0	600150	10.554	5.1	2	0.106048	-1.59158
720	P46087;P46087-4;P46087-2;P46087-3;F5GWB7;F5H709;F5H5X6;F5H359;F5GYR3;F5H8G6	P46087	NOP2	Probable 28S rRNA (cytosine(4447)-C(5))-methyltransferase	89.301	55892000	35613000	127460000	72147000	434630	9566200	227590	5875000	323.31	39.5	10	0.000237366	-5.77317	+
220	Q96F07;E7EVJ5;Q96F07-2;H7C229;E7EW33;A0A0G2JR96;A0A0G2JQT1;Q7L576;Q7L576-2;A0A0G2JRV9;Q7L576-3;A0A087WU52;A0A087WWZ1;A0A087WTQ3;A0A087WVE1;A0A087WWL1;A0A0G2JRX2	Q96F07	CYFIP2	Cytoplasmic FMR1-interacting protein 2	148.4	131710	77738	412160	394380	4315.2	933440	386450	467940	33.122	4.5	17	0.647166	-0.495748		+
221	P51398-2;P51398-3;P51398;V9GYL9;V9GZ03;V9GYJ9;V9GYW1;V9GY11;V9GYA7;V9GZ61;V9GYC9;V9GYJ3;V9GYF7	P51398-2	DAP3	28S ribosomal protein S29, mitochondrial	41.044	1653900	3865700	6056800	25510000	4331300	3204900	1165800	1923800	71.114	28.9	13	0.135515	-1.46385
222	P14868;P14868-2;H7BZ35;C9J7S3;H7C278;C9JLC1;C9JQM9	P14868	DARS	Aspartate--tRNA ligase, cytoplasmic	57.136	3243100	5579700	8853500	10704000	1454900	14068000	2643000	3715900	240.06	47.1	7	0.197243	-0.924933
223	K7EQ55;K7EK33;Q96EP5-2;Q96EP5;K7EQ02	K7EQ55	DAZAP1	DAZ-associated protein 1	43.312	861580	0	3835000	11096000	1138700	6913100	605030	683070	37.321	8.9	5	0.967272	0.0567306
224	Q16643;Q16643-3;Q16643-2;D6R9W4;D6R9Q9;D6RFI1;D6RCR4	Q16643	DBN1	Drebrin	71.428	17384000	14645000	27224000	9187100	2387600	43101000	1674100	3130500	323.31	24.7	7	0.0373884	-1.86734
225	P61962;A0A087WWI6;P61962-2	P61962	DCAF7	DDB1- and CUL4-associated factor 7	38.926	252350	240800	199410	1320700	267870	599660	58826	73301	17.577	9.4	3	0.184407	-1.29772
226	P81605;P81605-2	P81605	DCD	Dermcidin;Survival-promoting peptide;DCD-1	11.284	0	2845600	2567200	62494000	769210	1511000	2163400	1510200	14.823	20	2	0.718224	-0.56953		+
227	F5GZK9;Q8IZD4-2;Q8IZD4	F5GZK9	DCP1B	mRNA-decapping enzyme 1B	42.514	5169.1	40301	49007	51167	0	0	0	0	11.356	5.6	3	0.933159	-0.0628638
228	Q96C86;A0A3B3ITF0	Q96C86	DCPS	m7GpppX diphosphatase	38.608	479000	290620	770310	2209800	0	2175200	139030	313200	13.436	5.9	2	0.0502416	-2.09049
229	Q14203-3;E7EX90;Q14203;Q14203-6;Q14203-4;Q14203-2;Q14203-5;Q6AWB1;E7EWF7;C9JJD0;E9PCY0;C9J1B7;C9JUI8;C9JKG6;C9JTE5;C9JZA4;C9JJN7	Q14203-3	DCTN1	Dynactin subunit 1	136.82	802320	1324500	2017500	2166900	230320	468180	988030	2544900	86.711	11.3	17	0.14085	-1.3782
230	Q16531;F5GY55;Q16531-2;F5H2L3;F5GYG8;F5GWI0;F5GZY8	Q16531	DDB1	DNA damage-binding protein 1	126.97	1718600	2696400	9111600	4348900	189910	8876100	2886200	2317900	170.9	17.3	7	0.143336	-1.24849
231	A0A0C4DGS1;P39656;P39656-2;P39656-3;U3KQ84	A0A0C4DGS1	DDOST	Dolichyl-diphosphooligosaccharide--protein glycosyltransferase 48 kDa subunit	48.799	201470	1377700	2509300	2735400	829810	3295900	420270	1606600	42.623	15.3	5	0.75523	-0.256981
232	F1T0B3;A0A087X2G1;Q92499;Q92499-3;Q92499-2	F1T0B3	DDX1	ATP-dependent RNA helicase DDX1	73.915	908910	1657400	5284700	4916900	265060	8263600	848970	3665400	85.5	20.6	5	0.253846	-0.873656
233	A0A1X7SBZ2;A0A5H1ZRQ2;Q92841;Q92841-1;Q92841-3;Q92841-2;A0A0U1RQJ0	A0A1X7SBZ2	DDX17	Probable ATP-dependent RNA helicase DDX17	80.253	2590900	2953700	11111000	7261500	1013300	19948000	2828700	6215100	254.91	32.9	7	0.664518	-0.322744		+
234	Q9NVP1;H7C452	Q9NVP1	DDX18	ATP-dependent RNA helicase DDX18	75.406	1306700	709410	4938600	2696700	0	3441600	0	1443500	73.646	12.7	2	0.0205173	-4.16379
235	Q9NUU7;I3L0H8;I3L352;Q9NUU7-2;F6QDS0;Q9UMR2;Q9UMR2-4;Q9UMR2-2;Q9UMR2-3;H3BQK0;H3BTB3;H3BSL8;J3QRH0;J3QL17;E9PR46;H3BP36;A0A1B0GV69;H0YD26;H3BP50;Q9UHL0-2;Q9UHL0	Q9NUU7	DDX19A	ATP-dependent RNA helicase DDX19A	53.974	433300	1080800	649620	1125100	6940.9	415060	242290	129370	44.951	17.2	21	0.0116098	-3.0136
360	Q01469;I6L8B7	Q01469	FABP5	Fatty acid-binding protein, epidermal	15.164	5096500	7495700	18776000	16793000	780970	1661800	82992	0	22.421	23.7	2	0.000473495	-5.7599	+	+
237	Q9NR30;Q9NR30-2	Q9NR30	DDX21	Nucleolar RNA helicase 2	87.343	11246000	8161900	34856000	13388000	1191900	31151000	413970	5864400	291.31	39.8	2	0.0348332	-2.42801		+
238	Q9BUQ8;H0YI52;H0YIL9	Q9BUQ8	DDX23	Probable ATP-dependent RNA helicase DDX23	95.581	669800	777880	4366000	1636000	104450	3539400	160280	1224900	100.61	13.3	3	0.0615246	-1.81233
1154	A9Z1X7;Q8IYB3-2;Q8IYB3;E9PCT1;M0R088;M0R1E7;M0QXG5	A9Z1X7	SRRM1	Serine/arginine repetitive matrix protein 1	103.39	2190200	2944900	10008000	5745700	89535	283980	14263	175290	253.7	18.5	7	0.000104864	-5.75791	+
240	Q96GQ7;B7Z6D5;A0A087X059	Q96GQ7	DDX27	Probable ATP-dependent RNA helicase DDX27	89.834	275530	441970	2933300	401750	0	2682500	0	594580	77.48	14.3	3	0.0878592	-2.33013
241	O00148;K7EQN7;O00148-3;O00148-2;K7EN69;A0A140T9L4;H0Y400;K7EPJ3;K7ENP6;A0A0D9SEM9;K7EL56;K7EIL8;A0A140T9K2;A0A140T9N3;F6QYI9;A0A0G2JJL7	O00148	DDX39A	ATP-dependent RNA helicase DDX39A	49.129	599120	671170	2259600	814820	0	1607600	646620	1194500	94.637	25.8	16	0.136698	-1.42088		+
242	Q13838-2;Q13838;Q5STU3;A0A0G2JJZ9;A0A140T9X3;A0A0A0MT12;F6WLT2;F6TRA5;F6S4E6;A0A140T996;A0A140T9K1;A0A140T973;A0A140T9X9;F6UJC5;A0A140TA18;F6R6M7;F6U6E2;H0YCC6;F6S2B7;A0A0G2JHN7	Q13838-2	DDX39B	Spliceosome RNA helicase DDX39B	50.679	474370	2421400	6046500	2288300	215340	1358300	495110	3510300	42.236	22.3	20	0.0859366	-1.59145		+
243	A0A0D9SG12;A0A2R8YF78;A0A2R8YFS5;A0A2R8Y4A4;A0A0D9SFB3;O00571;A0A0D9SF53;A0A2R8YFR4;F6S8Q4;O00571-2;A0A2U3TZJ9;A0A2R8Y645;A0A2R8YCW1;A0A2R8Y5G6;A0A2R8YDH3;A0A2R8YDT5;A0A2R8Y7T2;O15523;O15523-2;A0A0J9YVQ7;A0A087WVZ1;A0A2R8YCU0;A0A2R8Y650;O15523-3;C9J081;C9J8G5;D6RCM4;A0A087WX09;A0A2R8YF89;Q9NQI0;Q9NQI0-4;Q9NQI0-2;Q9NQI0-3;A0A2R8Y4D2;H0Y960;A0A2R8Y770	A0A0D9SG12	DDX3X	ATP-dependent RNA helicase DDX3X;ATP-dependent RNA helicase DDX3Y	71.54	2842000	5000600	6903700	8636000	1090900	9913200	1515600	3980300	218.77	35.4	36	0.126246	-1.11141
244	Q86XP3;A0A0A0MSJ0;Q86XP3-2;J3QRI2;J3KTK9	Q86XP3	DDX42	ATP-dependent RNA helicase DDX42	102.97	185730	223320	2196800	187250	115570	2206000	61485	547720	52.559	9.4	5	0.591353	-0.557871
245	Q7L014;A0A0C4DG89;D6RJA6	Q7L014	DDX46	Probable ATP-dependent RNA helicase DDX46	117.36	660650	1114100	3362900	1817200	52685	2481500	285480	1545900	133.95	16.4	3	0.0343908	-1.97259
246	Q9H0S4;Q9H0S4-2;F5H1N9	Q9H0S4	DDX47	Probable ATP-dependent RNA helicase DDX47	50.646	330290	550070	592170	1289400	0	1161800	288880	0	44.527	9	3	0.0386984	-2.17306
247	J3KTA4;P17844-2;P17844;J3QSF1;J3KRZ1;J3QRQ7;J3QR02;J3KRX8;J3KTQ4	J3KTA4	DDX5	Probable ATP-dependent RNA helicase DDX5	69.086	1099100	3495700	4368400	5832100	888900	10394000	2514000	3846300	130.85	32.4	9	0.786598	-0.184543		+
297	P24534;F8WF65;F2Z2G2;C9JZW3	P24534	EEF1B2	Elongation factor 1-beta	24.763	1133800	2143500	921490	1641800	0	0	0	0	14.41	12.4	4	0.000148166	-5.75522	+	+
249	E7EX41;F5H5U2;Q8NHQ9	E7EX41	DDX55	ATP-dependent RNA helicase DDX55	21.615	25596	137980	34904	30566	0	0	0	235990	11.204	10.5	3	0.693796	-0.435924
250	P26196;Q8IV96	P26196	DDX6	Probable ATP-dependent RNA helicase DDX6	54.416	56933	386770	953710	1617700	56778	88143	0	202120	53.832	17	2	0.0212001	-2.66015		+
251	E5RJD2;E5RJG7;E5RFV2;Q16698-2;Q16698	E5RJD2	DECR1	2,4-dienoyl-CoA reductase, mitochondrial	15.898	110860	133160	304530	268070	148880	189630	88105	0	23.86	8.6	5	0.209938	-1.23054
252	Q9H4E7	Q9H4E7	DEF6	Differentially expressed in FDCP 6 homolog	73.91	178670	93237	1949100	809690	11102	2912900	547940	1115200	76.412	20.3	1	0.691194	-0.423608
948	Q9NW13;Q9NW13-2;C9JAA9;C9JE21;H7C5G8	Q9NW13	RBM28	RNA-binding protein 28	85.737	6028400	2378200	19565000	6027300	70937	847990	0	441110	186.46	36	5	0.000317683	-5.72285	+
254	F8VVL1;O43583	F8VVL1	DENR	Density-regulated protein	17.77	1532500	1179500	2974700	1456300	1396100	1434200	636310	509940	42.316	26.9	2	0.110154	-1.2226
255	Q9UBM7;E9PJ54;E9PM00;E9PRL8;E9PQ71;E9PIP9;H0YE57	Q9UBM7	DHCR7	7-dehydrocholesterol reductase	54.489	6252300	7351000	5086100	10333000	3272600	6490900	1685800	4878800	44.056	10.9	7	0.144203	-1.10677
256	M0R253;M0QX43;A0A3B3IU31;B4E3M2;Q5J8M5;A0A087WZK0;P49366-2;P49366	M0R253	DHPS	Deoxyhypusine synthase	14.555	936580	1762300	0	3598400	522710	2220100	240720	1158400	8.4371	8.3	8	0.721283	-0.34504
257	O43143	O43143	DHX15	Pre-mRNA-splicing factor ATP-dependent RNA helicase DHX15	90.932	12510000	10626000	37265000	18135000	908800	20822000	4666600	9209400	186.69	33.3	1	0.0481401	-1.83334
258	O60231;A0A140T947;A2AB15;Q5SQH5;A0A140T8Y5;A0A140T9T4	O60231	DHX16	Putative pre-mRNA-splicing factor ATP-dependent RNA helicase DHX16	119.26	508000	541230	1443400	1238200	386580	935480	741530	1086600	66.852	9	6	0.485559	-0.491532
259	A0A087WYN9;Q7Z478	A0A087WYN9	DHX29	ATP-dependent RNA helicase DHX29	155.29	6430.5	19937	113700	118520	27327	35649	11120	155530	22.461	2.9	2	0.912213	0.0944915
260	H7BXY3;Q7L2E3-3;Q7L2E3;Q7L2E3-2	H7BXY3	DHX30	Putative ATP-dependent RNA helicase DHX30	130.55	438410	857540	2143800	1483300	57942	2181200	442320	1253200	77.479	10.4	4	0.087775	-1.39226
261	A0A0G2JRP3;A0A0G2JQU7;E7EWK3;Q9H2U1-3;Q9H2U1-2;Q9H2U1	A0A0G2JRP3	DHX36	ATP-dependent RNA helicase DHX36	10.179	909430	972090	2469300	312470	134810	2627300	566400	1990500	11.966	16.5	6	0.616653	-0.489406
262	Q08211;Q08211-2	Q08211	DHX9	ATP-dependent RNA helicase A	140.96	7738200	6518900	22099000	10337000	2281800	12625000	6763700	8172100	323.31	28	2	0.274938	-0.815938		+
263	A0A140T8Z0;A0A0G2JH68;O60610-2;O60610-3;O60610;A0A2R8Y5N1;H9KV28;B4E2I7;A0A2R8YEF8;H7C2W8	A0A140T8Z0	DIAPH1	Protein diaphanous homolog 1	140.3	1380000	1766300	4009500	2841800	690100	4009000	968080	2658500	113.53	13.8	10	0.305114	-0.726972
264	Q9P265	Q9P265	DIP2B	Disco-interacting protein 2 homolog B	171.49	9424.7	19852	36973	38681	22623	44419	121340	16647	20.957	2.5	1	0.394876	0.782029
265	Q9Y2L1;F2Z2C0;G3V1J5;Q9Y2L1-2	Q9Y2L1	DIS3	Exosome complex exonuclease RRP44	109	522770	318930	2035200	864690	0	2043600	76006	291280	75.719	10.1	4	0.0370868	-2.07246
1277	A0A0U1RR38;A0A0U1RR03;A0A0U1RQL4;A0A0U1RQY9;A0A0U1RRC9;P57075-3;P57075-2;P57075	A0A0U1RR38	UBASH3A	Ubiquitin-associated and SH3 domain-containing protein A	4.0447	1918200	1354400	7967600	4984300	0	0	3488400	0	7.4886	26.3	8	0.00282377	-5.71971	+
267	Q9UF94;H3BQH3;Q8TBB5-2;Q8TBB5-3;Q8TBB5	Q9UF94	DKFZp434G0522	Kelch domain-containing protein 4	29.184	421750	726880	685380	787060	109320	1115900	0	354530	7.2207	4.3	5	0.0260755	-2.4414
478	O14979-3;O14979-2;A0A087WU03;A0A087WUK2;O14979	O14979-3	HNRNPDL	Heterogeneous nuclear ribonucleoprotein D-like	27.191	3752600	2165700	5409200	11637000	0	300670	914030	0	188.21	19.7	5	0.0011096	-5.65786	+	+
269	P10515;H0YDD4;E9PEJ4	P10515	DLAT	Dihydrolipoyllysine-residue acetyltransferase component of pyruvate dehydrogenase complex, mitochondrial;Acetyltransferase component of pyruvate dehydrogenase complex	68.996	998680	2527400	2553500	2230300	357890	2267500	4008400	9139200	58.168	13	3	0.920633	0.0975776		+
270	P09622;E9PEX6;P09622-2;P09622-3;F8WDM5;A0A1W2PR83;F2Z2E3	P09622	DLD	Dihydrolipoyl dehydrogenase, mitochondrial;Dihydrolipoyl dehydrogenase	54.177	173600	216480	3909700	1103200	185060	3660500	871780	455960	57.733	20	7	0.900461	-0.101444		+
271	P36957;P36957-2;Q86SW4	P36957	DLST	Dihydrolipoyllysine-residue succinyltransferase component of 2-oxoglutarate dehydrogenase complex, mitochondrial	48.755	98900	607090	761810	993250	173160	1304600	65254	155890	18.641	7.3	3	0.153152	-1.33649		+
272	Q86Y56-2;Q86Y56;H0Y650;E9PGY2;H7C3B1;Q86Y56-3	Q86Y56-2	DNAAF5	Dynein assembly factor 5, axonemal	92.043	0	628400	971800	1060500	12240	67101	289130	784950	89.062	10.6	6	0.14283	-1.62702
273	P31689-2;P31689	P31689-2	DNAJA1	DnaJ homolog subfamily A member 1	37.044	589540	1796800	4945100	9239900	732000	3756800	67777	1195900	37.251	17.8	2	0.0414135	-2.34397
274	O60884;A0A087WT48	O60884	DNAJA2	DnaJ homolog subfamily A member 2	45.745	1752600	2442700	4196200	3533800	2360200	5894400	635550	907560	37.462	9.5	2	0.198427	-0.988982
1025	P62854;Q5JNZ5	P62854	RPS26	40S ribosomal protein S26;Putative 40S ribosomal protein S26-like 1	13.015	10317000	9123300	15415000	10523000	0	4971600	0	3495400	13.623	20.9	2	0.00182972	-5.65689	+
276	Q99543-2;Q99543;F2Z3H0;F2Z3N9;H7C3L7	Q99543-2	DNAJC2	DnaJ homolog subfamily C member 2;DnaJ homolog subfamily C member 2, N-terminally processed	65.913	210410	510750	2178100	1496900	0	1780900	239830	484710	37.339	7.7	5	0.02379	-2.0566
277	Q5F1R6;Q5F1R6-3;Q5F1R6-2;A0A2R8Y534;A0A2R8Y4Q0;A0A2R8Y4N5	Q5F1R6	DNAJC21	DnaJ homolog subfamily C member 21	62.027	145080	401550	517060	506900	54265	211070	0	292650	191.05	8.1	6	0.0324596	-2.01822
278	Q99615;A0A6I8PU73;A0A6I8PUD4;A0A6I8PS32;Q99615-2;A0A6I8PIK4;A0A6I8PR89;A0A6I8PRZ0;A0A6I8PLE7;A0A6I8PU89;K7EIH8;A0A6I8PUC2;K7ESP1;K7EPP7;K7ER44;K7EJV7;K7EN19;K7EJL5;K7ELJ8;K7EK03;K7EJE9;A0A6I8PR93	Q99615	DNAJC7	DnaJ homolog subfamily C member 7	56.44	587080	1238500	2065500	2067000	130700	2799500	1102200	1115100	110.34	22.3	22	0.184077	-1.01986
279	P50570-4;P50570;P50570-5;P50570-2;P50570-3;E5RHK8;K7EMQ3;Q9UQ16;Q9UQ16-4;Q9UQ16-2;Q9UQ16-3;Q05193-2;Q05193;A0A1B0GUX5;Q05193-3;A0A0D9SFE4;Q05193-5;A0A0U1RQP1;A0A0D9SFB1;Q9UQ16-5;E5RIK2;A0A1B0GU67;K7EPK9	P50570-4	DNM2	Dynamin-2	97.965	680280	74978	2202900	1777200	209880	852110	1030700	38389	39.328	7.1	23	0.198254	-1.53905
280	P26358;P26358-2;P26358-3;K7ENW7;K7ENQ6;K7ERQ1;K7EJL0;K7ELB1	P26358	DNMT1	DNA (cytosine-5)-methyltransferase 1	183.16	3084800	235760	19503000	5597200	806290	3033000	394910	2519300	137.77	12.4	8	0.156328	-1.55761
928	F6WQW2;P43487-2;P43487;C9JXG8;C9JJ34;C9JDM3;C9JGV6	F6WQW2	RANBP1	Ran-specific GTPase-activating protein	31.904	174600	3349700	2809600	2996300	0	99835	0	0	12.589	7.2	7	4.36828e-05	-5.62977	+	+
282	Q92608;E5RFJ0;F6S220;Q92608-2;H0YB76	Q92608	DOCK2	Dedicator of cytokinesis protein 2	211.95	572570	467520	1840600	1022000	260400	460610	151000	448160	73.94	6.5	5	0.0290987	-1.84466
283	Q9NY33-4;Q9NY33;G3V1D3;G3V180;E9PQ14;E9PKK8;E9PPK9;Q9NY33-2;E9PQF2;E9PNX5	Q9NY33-4	DPP3	Dipeptidyl peptidase 3	79.306	196070	774670	6686500	1390300	0	5875300	1071400	609040	92.037	22.1	10	0.0901128	-1.65304
284	A0A1C7CYX9;Q16555-2;Q16555;E5RFU4	A0A1C7CYX9	DPYSL2	Dihydropyrimidinase-related protein 2	73.502	544260	19376	2418200	3106900	0	2680700	874940	782440	112.13	20.5	4	0.572375	-0.845865
285	Q9Y295;H0YI06;F8WEE0	Q9Y295	DRG1	Developmentally-regulated GTP-binding protein 1	40.542	512090	524110	1440000	0	256440	2430700	244880	471720	40.27	17.4	3	0.989448	-0.0113373
134	Q14444-2;Q14444;E9PLA9;G3V153	Q14444-2	CAPRIN1	Caprin-1	76.861	1668300	3745100	14227000	6800700	0	15608000	0	52103	114.47	12.5	4	0.00228748	-5.59532	+
287	Q14204;A0A2R8YFZ7;A0A2R8Y706;A0A2R8Y5T0;A0A2R8Y6H2;A0A2R8Y542;A0A2R8YGC7;H0YJ21;A0A2R8Y6I5	Q14204	DYNC1H1	Cytoplasmic dynein 1 heavy chain 1	532.4	358100	1000200	2154100	1704800	282940	366850	70129	252540	323.31	14.1	9	0.0138998	-2.67781
288	Q13409;Q13409-5;Q13409-2;Q13409-7;Q13409-3;Q13409-6;E7EQL5;E7ESD3;E7EV09;E7EQU2;E7ET01;E7ETL8;E7EMU4;E9PGG1;E7ERR6;E7EUM4;E7ERH4;E7EU01	Q13409	DYNC1I2	Cytoplasmic dynein 1 intermediate chain 2	71.456	144760	1496100	1087800	2111500	268180	5420400	1675000	3207000	113.27	12.9	18	0.25738	0.842128
679	F8W1R7;G3V1V0;P60660-2;P60660;J3KND3;G8JLA2;B7Z6Z4;F8VPF3;G3V1Y7;H0YI43;F8VZU9;F8W180;F8VXL3	F8W1R7	MYL6	Myosin light polypeptide 6	16.29	7131000	8416200	4708400	2240200	338350	0	0	1397200	29.322	49.7	13	0.00349765	-5.55981	+
290	A0A2R8YEY4;E7EMI5;A0A2R8Y6L5;Q13627-4;Q13627-3;Q13627-5;Q13627-2;Q13627	A0A2R8YEY4	DYRK1A	Dual specificity tyrosine-phosphorylation-regulated kinase 1A	12.552	189160	145460	520400	423290	0	401960	0	0	8.2421	14.5	8	0.0234333	-2.26893
291	H7C2Q8;Q99848	H7C2Q8	EBNA1BP2	Probable rRNA-processing protein EBP2	40.684	275300	269850	218480	420370	99805	0	0	0	13.386	2.5	2	0.0122822	-2.64119
292	Q13011;M0R248	Q13011	ECH1	Delta(3,5)-Delta(2,4)-dienoyl-CoA isomerase, mitochondrial	35.816	356130	332550	1020600	1284200	539770	1186900	615060	224750	33.119	16.5	2	0.521574	-0.524236
293	A0A0C4DGA2;O75521-2;O75521;F8WAW4;F8W6J1;F1LLU7;C9JB63	A0A0C4DGA2	ECI2	Enoyl-CoA delta isomerase 2, mitochondrial	40.183	53796	100140	295070	501470	90547	208750	0	82160	13.682	5.8	7	0.242739	-1.01695
294	Q96F86;H3BQ37;H3BPW9;H3BTD6;H3BQP5;H3BU87;H3BPN4	Q96F86	EDC3	Enhancer of mRNA-decapping protein 3	56.077	58532	126340	211580	454640	0	390810	104880	151830	30.816	7.7	7	0.261341	-0.865143
295	Q6P2E9;Q6P2E9-2;I3L2F4;I3L0V0;I3L3M2	Q6P2E9	EDC4	Enhancer of mRNA-decapping protein 4	151.66	463940	801680	1398900	1310500	279960	1223800	792780	1301900	69.344	8.5	5	0.455989	-0.538478
296	Q5VTE0;P68104;A0A087WV01;A0A087WVQ9;A0A2U3TZH3;Q05639;A0A2R8Y488;A6PW80;Q5JR01;A0A2R8Y660;A0A2R8YDN5	Q5VTE0	EEF1A1P5	Putative elongation factor 1-alpha-like 3;Elongation factor 1-alpha 1;Elongation factor 1-alpha;Elongation factor 1-alpha 2	50.184	75353000	115450000	371810000	247130000	195190000	421530000	46174000	65749000	323.31	35.7	11	0.678465	-0.349225
1006	Q969Q0	Q969Q0	RPL36AL	60S ribosomal protein L36a-like	12.469	1030300	3438200	5118200	3293100	0	551510	0	0	6.5393	16	1	3.32846e-05	-5.55323	+	+
298	P29692-3;E9PL71;E9PN91	P29692-3	EEF1D	Elongation factor 1-delta	28.558	0	0	0	701040	0	0	0	0	8.9476	40.1	3	0.0230137	-3.11732		+
417	M0QYJ8;O60234;M0QX47;M0QXC2;M0QXZ6;M0R2P2;M0QYG8;M0R1D2;M0R0C1	M0QYJ8	GMFG	Glia maturation factor gamma	16.135	919540	3142700	2333300	2829800	0	268290	0	0	22.551	25.4	9	3.60798e-05	-5.5432	+
300	P26641;P26641-2	P26641	EEF1G	Elongation factor 1-gamma	50.118	13444000	25798000	47851000	79291000	5544600	25040000	12790000	18373000	202.34	36.6	2	0.0689038	-1.39186		+
301	P13639;K7EJ74	P13639	EEF2	Elongation factor 2	95.337	40954000	61467000	201420000	102110000	18218000	225350000	42023000	67366000	323.31	52.2	2	0.47552	-0.505925		+
302	Q96C19;H0Y4Y4	Q96C19	EFHD2	EF-hand domain-containing protein D2	26.697	2410200	3117100	3167400	3227600	2621400	3424300	1426300	0	23.969	19.2	2	0.0926498	-1.83204
303	Q15029-2;Q15029-3;Q15029;K7EP67	Q15029-2	EFTUD2	116 kDa U5 small nuclear ribonucleoprotein component	105.38	1835000	1057600	8668800	3921300	346640	7413000	885050	1736900	107.37	22.5	4	0.135025	-1.29086
1161	Q08170;A0A0D9SEM4;B4DJK0;B4DUA4;Q13243-3;Q13243	Q08170	SRSF4	Serine/arginine-rich splicing factor 4	56.678	221290	1375900	1332000	2373000	0	0	9633.3	0	21.216	11.1	6	4.26429e-05	-5.53592	+
328	I3L397;I3L504;P63241;Q6IS14;P63241-2;F8WCJ1;C9J7B5;C9J4W5;Q9GZV4	I3L397	EIF5A	Eukaryotic translation initiation factor 5A;Eukaryotic translation initiation factor 5A-1;Eukaryotic translation initiation factor 5A-1-like	16.019	6179800	28986000	21562000	31192000	1500800	2827100	525030	0	208.37	31.5	9	0.00111392	-5.50716	+
653	Q8N983-4;M0R051;H0Y6Y8;B1AL05;Q8N983-3;Q8N983-2;Q8N983;Q8N983-6;Q8N983-7	Q8N983-4	MRPL43	39S ribosomal protein L43, mitochondrial	17.853	1142600	1738800	1423700	1279300	0	90566	0	0	13.443	12.6	9	4.88379e-05	-5.48911	+
307	A0A3B3IS56;A0A3B3IRP4;A0A3B3IUF2;A0A3B3ISM8;A0A3B3ISX3;A0A3B3IUB1;Q13144;C9JRD9;A0A3B3IT53;A0A3B3ITK8;A0A3B3IST9;A0A3B3ISI2;A0A3B3ISS1;A0A3B3ISV1;A0A3B3ITQ2;A0A3B3ITG6	A0A3B3IS56	EIF2B5	Translation initiation factor eIF-2B subunit epsilon	29.619	599320	786240	1679600	1180800	0	3074500	0	1013000	12.056	8.2	16	0.0295999	-3.13128
308	P41214;Q5SY38;P41214-2	P41214	EIF2D	Eukaryotic translation initiation factor 2D	64.706	109420	198420	681330	487610	12721	557590	153800	269770	25.171	6.8	3	0.109703	-1.25316
309	P05198;H0YJS4;G3V4T5	P05198	EIF2S1	Eukaryotic translation initiation factor 2 subunit 1	36.112	2892100	5147700	12421000	22284000	4191100	19527000	1464700	4995400	133.77	33.7	3	0.29427	-0.818575
125	Q9NZT1	Q9NZT1	CALML5	Calmodulin-like protein 5	15.892	304550	1652100	2086400	3556200	0	807780	0	0	14.704	9.6	1	0.000385007	-5.47988	+	+
311	P41091;Q2VIR3;Q2VIR3-2;H7BZU1	P41091	EIF2S3	Eukaryotic translation initiation factor 2 subunit 3;Putative eukaryotic translation initiation factor 2 subunit 3-like protein	51.109	3480200	6326500	15402000	23749000	2719900	18266000	6366800	3067100	185.14	25.8	4	0.26515	-0.876901
312	Q14152;Q14152-2	Q14152	EIF3A	Eukaryotic translation initiation factor 3 subunit A	166.57	1124200	644540	9984300	1875900	171660	9022400	1543000	4250700	196.1	18.2	2	0.745227	-0.31245
313	P55884;P55884-2;C9JZG1;C9JQN7	P55884	EIF3B	Eukaryotic translation initiation factor 3 subunit B	92.48	2862600	5186000	16220000	5990700	1421600	20712000	3026100	8050100	222.04	21.9	4	0.624692	-0.360875
314	Q99613-2;Q99613;B5ME19;H3BPE3;H3BPE4;H3BTY8	Q99613-2	EIF3C	Eukaryotic translation initiation factor 3 subunit C;Eukaryotic translation initiation factor 3 subunit C-like protein	104.1	2887100	3178300	10276000	4388200	539100	15540000	1287400	4835800	252.14	22.5	6	0.268907	-0.935517
315	P60228;E5RGA2;H0YAW4;E5RIT4;H0YBR5;E5RHS5;E5RIP5;E5RJ25;E5RII3	P60228	EIF3E	Eukaryotic translation initiation factor 3 subunit E	52.22	2583100	5784700	9586400	11144000	5747200	16605000	2942700	3215100	76.164	21.8	9	0.674002	-0.308465
316	O00303;H0YDT6	O00303	EIF3F	Eukaryotic translation initiation factor 3 subunit F	37.563	2318400	3789400	7899400	10489000	2348000	6003200	1093900	2748300	89.394	21.8	2	0.107695	-1.22761
317	K7EL20;O75821;K7ER90;K7ENA8;K7EP16	K7EL20	EIF3G	Eukaryotic translation initiation factor 3 subunit G	29.283	372710	542550	458630	559750	0	1275700	454950	864280	27.885	18.7	5	0.273994	-1.2939
318	A0A087WZK9;B3KS98;O15372;E5RJT0	A0A087WZK9	EIF3H	Eukaryotic translation initiation factor 3 subunit H	39.589	896870	931570	922300	2524900	407630	3592600	942700	1494600	26.877	12.3	4	0.765064	-0.219747
319	Q13347;Q5TFK1	Q13347	EIF3I	Eukaryotic translation initiation factor 3 subunit I	36.501	3046400	992710	3764000	11251000	2651300	6698800	679950	2388600	66.641	22.2	2	0.345949	-0.736526
320	B0QY89;Q9Y262;Q9Y262-2;B0QY90;C9JHP4;C9K0Q7;H7C3A0	B0QY89	EIF3L	Eukaryotic translation initiation factor 3 subunit L	70.901	1682900	2729400	4445700	6215400	55623	18969000	9658000	5854500	212.85	24.1	7	0.715629	-0.442557
321	Q7L2H7;Q7L2H7-2;E9PRI2;E7ESM3;J3KNJ2;H0YCQ8;E9PRY0;E9PN86	Q7L2H7	EIF3M	Eukaryotic translation initiation factor 3 subunit M	42.502	1564100	1376400	850150	3633700	1049400	2150100	835230	1826100	103.11	19.3	8	0.52617	-0.480191
322	P60842;P60842-2;J3KT12;J3QS69;J3KTB5;J3QL43;J3KSZ0;Q14240-2;Q14240;E7EQG2;J3QR64;J3QLN6;J3KS25;J3QKZ9;J3KTN0;J3KSN7;J3QL52;J3KT04;E7EMV8;J3KS93;F8WE11;E9PBH4;J3QQP0	P60842	EIF4A1	Eukaryotic initiation factor 4A-I	46.153	19561000	29456000	55096000	59484000	17206000	34858000	12640000	31480000	250.16	55.9	23	0.283603	-0.764201		+
323	P38919;I3L3H2	P38919	EIF4A3	Eukaryotic initiation factor 4A-III;Eukaryotic initiation factor 4A-III, N-terminally processed	46.871	2343500	3232900	7327800	9476300	4253100	9697400	3314200	2184400	82.363	27.7	2	0.656128	-0.332047		+
324	E7EX17;P23588;P23588-2;F8VX11;F8W0K0;F8VSC7;F8VP89;F8VRU1;F8VYE9	E7EX17	EIF4B	Eukaryotic translation initiation factor 4B	69.697	243740	538810	4135400	2336000	142010	2746500	0	1372900	63.593	17.7	9	0.107834	-1.89956
325	E9PGM1;Q04637-8;E7EX73;Q04637-7;E7EUU4;Q04637-3;Q04637-9;Q04637;Q04637-5;Q04637-4;Q04637-6;C9J6B6;C9JF13;C9K073;H7C044;C9J2Z7;H7C0V6	E9PGM1	EIF4G1	Eukaryotic translation initiation factor 4 gamma 1	166.75	1990500	0	5323400	397360	881200	3627100	755080	3778200	174.22	14.2	17	0.243087	1.52636
326	P78344-2;P78344;H0Y3P2;D3DQV9;H0YCH5;H0YD77;H0YEC5;E9PKF8;H0YD99;H0YEN8;H0YDC0;H0YCF8;H0YE22	P78344-2	EIF4G2	Eukaryotic translation initiation factor 4 gamma 2	98.149	1190500	1497600	6294100	4824800	862000	10195000	1830200	2737600	211.75	17.7	13	0.726274	-0.244958
327	Q15056-2;Q15056	Q15056-2	EIF4H	Eukaryotic translation initiation factor 4H	25.2	1766000	1306700	4116600	6357100	2025400	4468300	664910	0	88.911	25	2	0.0826929	-2.82752
1169	E7EPX0;E7EVJ4;Q9NUL3-6;Q9NUL3-8;Q9NUL3-3;Q9NUL3-7;Q9NUL3-2;Q9NUL3;E5RJN7;Q9NUL3-4;E7EVI1;E5RJ67;H0YBY0;E5RFK1	E7EPX0	STAU2	Double-stranded RNA-binding protein Staufen homolog 2	53.928	1289200	652960	2271900	2693100	0	399920	0	0	47.72	19.3	14	0.000370005	-5.4635	+
868	Q13523;H0YDJ3	Q13523	PRPF4B	Serine/threonine-protein kinase PRP4 homolog	116.99	1530000	1541600	1705500	1968700	43796	75637	0	17939	61.756	9.7	2	4.5695e-05	-5.45938	+
1172	E5RGX5;Q93045;Q93045-2	E5RGX5	STMN2	Stathmin;Stathmin-2	19.574	1584800	4833000	4562300	4795900	90396	245760	85020	0	7.6951	6	3	0.000126443	-5.44851	+
331	G5E9D5;Q9BQ52-4;Q9BQ52;E7ES68;Q9BQ52-3;Q9BQ52-2;H7C2I4;V9GYS7;J3QRS2;V9GYU5;J3QL08;J3QLK4;V9GZ72	G5E9D5	ELAC2	Zinc phosphodiesterase ELAC protein 2	90.036	264720	386070	1194900	1355000	28477	2913600	116340	498270	83.186	15.9	13	0.0754094	-1.59399
332	Q15717;Q15717-2;M0QZR9;M0R055;A0A494C015;A0A0A0MRX1;A0A494C147;B1APY9;A0A494C0F8;A0A494C1D9;A0A0R4J2E6;Q12926;Q12926-2;P26378-4;P26378-2;P26378-5;P26378-1;P26378-3;P26378;A0A494C011;A0A494C173;B1AM48;A0A494C0M6;A0A494C0Q5	Q15717	ELAVL1	ELAV-like protein 1	36.091	3874600	2519600	12280000	22398000	3261000	5356800	219090	2740500	82.765	42.3	24	0.0310427	-2.27033
333	Q92556;Q92556-2;Q92556-3;H7C0N5;C9JIW2;C9IZR8;H7C0S6;H7C3P3	Q92556	ELMO1	Engulfment and cell motility protein 1	83.829	238640	551380	3406700	749420	0	2947500	525890	1594800	78.476	12.7	8	0.201809	-1.35865
334	Q9BW60-2;Q9BW60	Q9BW60-2	ELOVL1	Elongation of very long chain fatty acids protein 1	29.485	1100500	1009800	599480	1715700	727290	1223200	279840	563620	13.874	9.9	2	0.151106	-1.10452
335	Q9GZR5	Q9GZR5	ELOVL4	Elongation of very long chain fatty acids protein 4	36.829	0	125890	0	0	17374	57402	69809	35424	6.418	4.1	1	0.682634	-0.352524
336	A0A0A0MTI6;Q9NYP7-3;Q9NYP7;Q9NYP7-2	A0A0A0MTI6	ELOVL5	Elongation of very long chain fatty acids protein;Elongation of very long chain fatty acids protein 5	30.742	0	1573400	3979600	2141400	465830	447980	517560	1201600	13.109	5	4	0.67745	-0.561527
337	Q8N766-4;Q8N766-3;Q8N766-2;Q8N766;Q5TG59	Q8N766-4	EMC1	ER membrane protein complex subunit 1	109.42	346710	63197	308390	312630	122290	1252000	399840	554910	23.29	4	5	0.421077	0.660721
338	H0YAS9;Q15006	H0YAS9	EMC2	ER membrane protein complex subunit 2	15.931	1237000	2401400	4263300	3125300	1963000	5675800	425970	2487200	10.376	8.9	2	0.396792	-0.655824
339	Q9P0I2-2;Q9P0I2	Q9P0I2-2	EMC3	ER membrane protein complex subunit 3	24.915	120690	114120	185170	139880	15350	132560	0	268340	8.2008	8.7	2	0.191649	-1.14716
340	S4R329;H0YK61;H0YNK0;H0YNK8;H0YLP8;Q5J8M3-3;Q5J8M3-2;Q5J8M3;H0YN63;H0YMH5	S4R329	EMC4	ER membrane protein complex subunit 4	7.8036	2166900	6125000	4958100	5420800	1467800	3141800	1106400	848940	13.245	30.6	10	0.0324333	-1.88253
341	H0YDX2;H0YDT8;Q9NPA0	H0YDX2	EMC7	ER membrane protein complex subunit 7	18.244	187700	402010	607300	836960	107910	357620	0	0	6.7715	6.2	3	0.014076	-2.74796
342	P06733;A0A2R8Y6G6;P06733-2;K7EM90;A0A2R8YEM5;A0A2R8Y879;K7ERS8;A0A2R8Y798;A0A2R8YEG5;A0A2R8Y6I8;P13929-3;P13929-2;P13929;E5RG95;K7EPM1;K7EKN2;E5RGZ4;E5RI09	P06733	ENO1	Alpha-enolase	47.168	43414000	75236000	182840000	222500000	41061000	177040000	45049000	67368000	323.31	77	18	0.389868	-0.609128		+
343	F5H0C8;P09104-2;P09104;F5H1C3	F5H0C8	ENO2	Enolase;Gamma-enolase	34.762	8043200	2206600	3722900	36488000	1675300	4558500	768190	1510200	14.234	20	4	0.0200341	-2.29873		+
344	Q96L91-4;Q96L91-3;Q96L91-5;Q96L91-2;Q96L91	Q96L91-4	EP400	E1A-binding protein p400	331.77	12403	48062	81030	92629	0	3038.1	1405.6	0	28.076	1.6	5	0.0221372	-2.39174
345	A0A3B3ITP0;A0A2R8Y7Y3;Q4VB86;A0A2R8YD30;A0A2U3TZH6;P11171-6;P11171-4;P11171-3;P11171-5;P11171-2;P11171;A0A2R8Y783	A0A3B3ITP0	EPB41	Protein 4.1	60.539	0	0	665100	1521700	44733	2306400	826580	960680	15.215	4.8	12	0.154858	1.48368
346	E9PHY5;O43491-4;O43491;O43491-3;E9PK52;O43491-2;E9PII3;A0A2R8Y5B3;Q6R5J7;E9PQD2;H0Y5B0;Q6ZSX4;E9PN54;A0A0A0MSA4;E9PQN0;A8K968;A0A1B0GTF8;E9PJP4;E9PMV8;E9PMG5;E9PIG0;E9PRG1;J3KT37;A0A0A0MRA8;Q9Y2J2-4;Q9Y2J2-2;Q9Y2J2-3;Q9Y2J2	E9PHY5	EPB41L2	Band 4.1-like protein 2	104.36	1421200	2418400	5042100	3849800	256190	3631000	1570900	2582400	101.5	15.6	28	0.100747	-1.31366
347	P07814;V9GYZ6;V9GZ76	P07814	EPRS	Bifunctional glutamate/proline--tRNA ligase;Glutamate--tRNA ligase;Proline--tRNA ligase	170.59	8773600	1363400	26078000	9330900	3442800	21886000	7291300	12536000	323.31	28.2	3	0.758161	0.258286
348	Q9NZ08;Q9NZ08-2	Q9NZ08	ERAP1	Endoplasmic reticulum aminopeptidase 1	107.23	233780	80218	906180	494420	36404	831930	334290	407500	21.528	4	2	0.493529	-0.547086
349	K7EKH8;K7EIZ7;X6RM00;G8JLD3;X6RLX0;Q8IUD2-5;Q8IUD2-4;Q8IUD2-2;Q8IUD2-3;Q8IUD2	K7EKH8	ERC1	ELKS/Rab6-interacting/CAST family member 1	9.171	342100	237150	977920	985950	0	0	0	942690	7.5322	15.7	10	0.0114615	-3.38273
350	O75477;B0QZ43;E5RHW4;O94905;E5RJ09;O94905-2;O94905-3	O75477	ERLIN1	Erlin-1;Erlin-2	39.171	619750	703760	2098200	1399100	327590	3293900	445210	715230	32.726	16.4	7	0.269056	-0.790714
903	Q9UHX1-6;Q9UHX1-5;A0A0J9YYL3;Q9UHX1-2;Q9UHX1-4;A0A0J9YVP6;Q9UHX1;Q9UHX1-3;A0A0J9YXX5;A0A0J9YXJ8;A0A0J9YVR6;E9PQ56;A0A0J9YWM1;H0YEM1;E9PMU7;E9PN18;H0YCP8;E9PL19	Q9UHX1-6	PUF60	Poly(U)-binding-splicing factor PUF60	55.399	11678000	15358000	26002000	33156000	0	11132000	1639900	813240	323.31	56.5	18	0.00160943	-5.38479	+
352	Q9BSJ8-2;Q9BSJ8;F8VZB1	Q9BSJ8-2	ESYT1	Extended synaptotagmin-1	124	293630	490800	2667400	944230	0	2507600	610910	899410	66.983	7.8	3	0.123188	-1.61372
353	A0A499FIX8;H7BXI1;A0A087WXU3;A0FGR8-2;A0FGR8;A0FGR8-6;A0FGR8-4;A0FGR8-5	A0A499FIX8	ESYT2	Extended synaptotagmin-2	93.977	355410	200200	2232400	849750	82089	1278900	18588	432130	42.865	10.8	8	0.0794547	-2.03298
354	P62495;B7Z7P8;P62495-2;D6RCB3;D6RJE8;I3L492	P62495	ETF1	Eukaryotic peptide chain release factor subunit 1	49.03	124490	1214300	1912500	3821900	0	2393300	1503800	799320	90.223	18.8	6	0.103463	-1.40994
355	H0YK49;P13804-2;P13804;H0YL12;H0YNX6;H0YLU7;H0YKF0;H0YL83	H0YK49	ETFA	Electron transfer flavoprotein subunit alpha, mitochondrial	24.16	560090	1368600	2231200	2785000	1063600	2639600	141910	503220	37.011	26.2	8	0.108889	-1.50822
974	H3BPG5;H3BV80;H3BMS0;H3BMM9;H3BTC0;Q15287-3;Q15287-2;Q15287	H3BPG5	RNPS1	RNA-binding protein with serine-rich domain 1	15.108	1662800	2089700	1273000	2156500	0	1221100	0	0	14.411	18	8	0.000468491	-5.35029	+
357	Q9NVH0	Q9NVH0	EXD2	Exonuclease 3-5 domain-containing protein 2	70.352	19366	22244	21414	19185	13671	14748	10151	18516	6.7703	1.8	1	0.701693	-0.281902
358	Q96A65;Q96A65-2	Q96A65	EXOC4	Exocyst complex component 4	110.5	17429	161030	58177	200330	21790	0	85331	382280	58.029	11.6	2	0.840632	-0.232072
359	E7EQR4;P15311	E7EQR4	EZR	Ezrin	69.371	823810	2847700	6787900	5830800	719310	16202000	2327300	5545600	106.68	32.8	2	0.9506	0.0420585
986	G3V203;J3QQ67;Q07020;H0YHA7;Q07020-2;F8VYV2;A0A075B7A0;F8VUA6;F8VXR6	G3V203	RPL18	60S ribosomal protein L18	18.756	16691000	56083000	35315000	35692000	2268300	4119100	0	11759000	89.136	43.9	9	0.00439892	-5.33847	+	+
361	Q9UNN5;B1ANM7;Q9UNN5-2;B3KT28	Q9UNN5	FAF1	FAS-associated factor 1	73.953	0	136900	874420	546500	205100	2347200	749830	302080	44.768	9.4	4	0.14061	1.53212
362	Q96CS3	Q96CS3	FAF2	FAS-associated factor 2	52.623	424440	383860	640770	1134900	219530	932590	343780	329270	89.757	6.1	1	0.215904	-0.926625
363	Q9NZB2;Q9NZB2-6;Q9NZB2-4;A0A0C4DH52;Q9NZB2-2;Q9NZB2-5;A0A494C0Y9;A0A0C4DG79	Q9NZB2	FAM120A	Constitutive coactivator of PPAR-gamma-like protein 1	121.89	121680	281050	641030	453730	118280	200790	137730	454700	54.977	7.4	8	0.274307	-0.913022
364	Q52LJ0-1;Q52LJ0	Q52LJ0-1	FAM98B	Protein FAM98B	37.19	392800	668700	1284300	1768100	427330	750980	134290	842230	33.768	3.9	2	0.100099	-1.37613
365	Q9BXW9-3;Q9BXW9;Q9BXW9-1;Q9BXW9-4;F8WE37;H7BZJ7	Q9BXW9-3	FANCD2	Fanconi anemia group D2 protein	140.74	52601	262200	183600	167090	51993	322090	47482	228730	31.288	3.7	6	0.58826	-0.412393
366	Q9NVI1;Q9NVI1-2;Q9NVI1-1;H3BP78;F8W7R3;H3BS60;H3BQE2;H3BT54;H3BMG4;Q9NVI1-4	Q9NVI1	FANCI	Fanconi anemia group I protein	149.32	62368	335560	959990	436640	0	756380	295250	392820	37.672	5	10	0.165552	-1.09714
367	Q9Y285;K7ER00;Q9Y285-2;K7ER16;K7EK06;K7EPH2;K7ERS0	Q9Y285	FARSA	Phenylalanine--tRNA ligase alpha subunit	57.563	2613000	5167000	8865400	13453000	2213300	11579000	1371100	3289800	91.911	21.9	7	0.131363	-1.12089
368	Q9NSD9;Q9NSD9-2	Q9NSD9	FARSB	Phenylalanine--tRNA ligase beta subunit	66.115	690950	303360	1580800	785140	0	5418000	2072000	216420	35.414	9.3	2	0.411112	-1.02148
369	A0A0U1RQF0;P49327;A0A0U1RRG3;A0A1B0GTR5;J3KTF0	A0A0U1RQF0	FASN	Fatty acid synthase;[Acyl-carrier-protein] S-acetyltransferase;[Acyl-carrier-protein] S-malonyltransferase;3-oxoacyl-[acyl-carrier-protein] synthase;3-oxoacyl-[acyl-carrier-protein] reductase;3-hydroxyacyl-[acyl-carrier-protein] dehydratase;Enoyl-[acyl-carrier-protein] reductase;Oleoyl-[acyl-carrier-protein] hydrolase	273.2	2565100	9416100	11634000	13436000	2237400	5784700	2571500	3182400	323.31	24.4	5	0.0716843	-1.46984
370	Q7L8L6	Q7L8L6	FASTKD5	FAST kinase domain-containing protein 5	86.573	80767	105240	220210	199800	13912	144880	0	30021	19.454	4.5	1	0.0189753	-1.98331
371	Q8NEZ5;Q8NEZ5-3;H3BTR7;H3BRE0;H3BTH6;Q8NEZ5-2;H3BVA4;H3BUC1	Q8NEZ5	FBXO22	F-box only protein 22	44.508	486220	738770	841070	1008300	238910	381430	121020	335790	32.23	13.4	8	0.0304264	-1.90836
1289	F8WB69;O94888	F8WB69	UBXN7	UBX domain-containing protein 7	8.597	517820	1270900	914370	1638400	0	0	0	0	23.561	17.3	2	6.71283e-05	-5.2849	+
373	P37268;E9PNM1;A0A1W2PQ47;P37268-5;P37268-2;E9PJG4;P37268-4;P37268-3;E9PS69	P37268	FDFT1	Squalene synthase	48.115	2024900	4301600	5460900	6395100	2528700	5555900	911730	1238100	90.956	24.2	9	0.105631	-1.29853
374	P14324-2;P14324;A0A087WTP2;A0A087X1D8;A0A087X090;A0A087WVN4	P14324-2	FDPS	Farnesyl pyrophosphate synthase	40.532	1775500	546310	7143400	16245000	1316100	7681200	248750	3013600	106	14.4	6	0.234563	-1.22656
375	Q86UX7-2;Q86UX7;F5H1C6;F5H3I6	Q86UX7-2	FERMT3	Fermitin family homolog 3	75.429	39812	78078	1012300	808820	56829	1958100	879190	1205900	52.109	12.7	4	0.163699	1.07344
376	P07954-2;P07954	P07954-2	FH	Fumarate hydratase, mitochondrial	50.212	935160	2210500	3167000	6781700	1581200	4487700	1092500	862330	65.86	16.9	2	0.267827	-0.928815
981	P30050;P30050-2	P30050	RPL12	60S ribosomal protein L12	17.818	38882000	58949000	58344000	64704000	763320	2868800	1178600	3653700	60.401	47.9	2	7.3192e-05	-5.28423	+	+
378	Q00688;G3V5F2	Q00688	FKBP3	Peptidyl-prolyl cis-trans isomerase FKBP3	25.177	1632800	3244800	3494800	124990	765430	1182500	0	215230	13.35	8	2	0.0519494	-2.85543
379	Q02790;F5H120;H0YFG2;F5H1U3	Q02790	FKBP4	Peptidyl-prolyl cis-trans isomerase FKBP4;Peptidyl-prolyl cis-trans isomerase FKBP4, N-terminally processed	51.804	4801600	7191600	16309000	23370000	4742200	27877000	4694300	5287200	187.35	37.5	4	0.420144	-0.584283
380	Q13451	Q13451	FKBP5	Peptidyl-prolyl cis-trans isomerase FKBP5;Peptidyl-prolyl cis-trans isomerase FKBP5, N-terminally processed	51.212	598670	1072200	1329600	634110	57730	4174300	541860	679720	48.841	14	1	0.243205	-0.998548
381	Q14318;Q14318-2;A0A0A0MTJ1;Q14318-3;U3KQI1;U3KQ64;M0R2K9	Q14318	FKBP8	Peptidyl-prolyl cis-trans isomerase FKBP8	44.561	260820	270900	816230	681020	0	2154900	0	0	21.235	9.7	7	0.0229249	-3.05048
382	Q13045-2;Q13045;J3KS39;J3KS54;Q13045-3	Q13045-2	FLII	Protein flightless-1 homolog	138.49	210060	330960	917030	543820	0	779690	54666	123980	49.1	4	5	0.0155409	-2.12812
383	P21333-2;P21333;Q60FE5;A0A087WWY3;F8WE98;H0Y5C6;A0A669KBC6;H0Y5F3	P21333-2	FLNA	Filamin-A	280.01	298190	2310800	4244100	3795200	479020	1034300	301580	438230	323.31	22.3	8	0.0327046	-2.26802
384	O75369-6;O75369-3;O75369-2;O75369-9;O75369;O75369-8;E7EN95;O75369-7;O75369-5;O75369-4;H7C5L4;A0A0A0MT44	O75369-6	FLNB	Filamin-B	271.41	397850	1763300	2722100	2839600	604260	800280	151070	396850	323.31	22.8	12	0.0316039	-2.30185
385	O95466;O95466-2;O95466-3;K7EJE6;A0A0A0MR62;K7EK60;Q96PY5;Q96PY5-3	O95466	FMNL1	Formin-like protein 1	121.85	655610	999040	1111300	611080	84376	228030	126830	286620	43.701	6.1	8	0.0111169	-2.53823
133	K7EM73;K7EKD8;A0A0C4DGQ5;P04632;K7ES78;K7EMQ1;U3KPR7;U3KQE2;K7EIV0;A0A075B7C0;K7ELJ7	K7EM73	CAPNS1	Calpain small subunit 1	15.958	564160	2597900	2155700	1004300	0	205710	0	0	13.51	13.5	11	4.01783e-05	-5.26977	+
387	B7ZL14;Q96RU3-4;Q96RU3-3;Q96RU3-5;Q96RU3-2;Q96RU3;H0Y7W6	B7ZL14	FNBP1	Formin-binding protein 1	64.071	98422	605590	864280	919070	30638	1427300	189140	323280	54.876	15.8	7	0.0780373	-1.30647
388	S4R347;Q5T0N5-3;Q5T0N5-4;Q5T0N5-2;Q5T0N5-5;Q5T0N5;A0A075B6Q2	S4R347	FNBP1L	Formin-binding protein 1-like	70.525	8336.1	20554	59215	52245	0	29862	0	0	16.913	5.3	7	0.714211	-0.253866
924	P63000-2;P63000;P60763	P63000-2	RAC1	Ras-related C3 botulinum toxin substrate 1;Ras-related C3 botulinum toxin substrate 3	23.467	1130100	1548800	2410500	3260900	0	0	0	0	12.039	20.9	3	5.75866e-05	-5.26094	+
330	P56537;P56537-2;B7ZBH1;A0A0U1RQV5;F8WD20;A0A0B4J1Y7;F8WDS6	P56537	EIF6	Eukaryotic translation initiation factor 6	26.599	491300	3909800	3498600	3633000	0	1603000	0	0	50.577	25.3	7	0.000118218	-5.24716	+
391	Q96AE4;E9PEB5;Q96AE4-2;C9JSZ1	Q96AE4	FUBP1	Far upstream element-binding protein 1	67.56	74366	2215100	5114300	4378100	160780	5093400	1240700	2722000	154.55	30.1	4	0.638387	-0.344499
392	Q96I24;A0A494C1K6	Q96I24	FUBP3	Far upstream element-binding protein 3	61.64	220840	159820	521420	539810	32994	1085400	807240	620730	27.889	8	2	0.899087	-0.1085
393	P51114;B4DXZ6;P51114-2;C9JAJ4;E9PFF5;P51114-3;C9JYQ6;H7C4S4	P51114	FXR1	Fragile X mental retardation syndrome-related protein 1	69.72	103760	200420	396470	415310	0	1828100	0	189090	34.03	8.4	8	0.15974	-1.34942
394	Q13283;E5RIZ6;E5RI46;E5RIF8;E5RH42;E5RJU8;Q13283-2;E5RH00;D6R9X5;D6R9A4;D6RBM9;D6REX8;D6RBR0;D6RE13;D6RBW8	Q13283	G3BP1	Ras GTPase-activating protein-binding protein 1	52.164	228760	611360	1503700	3434900	434410	3316500	1440300	1926000	75.866	22.7	15	0.551725	0.428027
395	Q9UN86-2;Q9UN86;D6RGJ4;D6RAC7;D6RB17	Q9UN86-2	G3BP2	Ras GTPase-activating protein-binding protein 2	50.817	244180	480490	1895100	2870200	0	2689300	537440	727910	23.63	11.1	5	0.078023	-1.5755
396	P11413;P11413-2;P11413-3;E7EUI8;E9PD92;E7EM57	P11413	G6PD	Glucose-6-phosphate 1-dehydrogenase	59.256	1282900	5477700	7170600	9840800	2545600	15154000	5000800	6578300	107.79	21.4	6	0.713393	0.256288
299	D6RBD7;C9J1V9;O43324-2;O43324;D6RCQ0;H0YAL7	D6RBD7	EEF1E1	Eukaryotic translation elongation factor 1 epsilon-1	16.686	3564200	4579000	4948800	4267600	860090	1550300	0	0	11.858	14	6	0.00121532	-5.19948	+
398	Q14697;Q14697-2;F5H6X6;E9PKU7;E9PNH1	Q14697	GANAB	Neutral alpha-glucosidase AB	106.87	2748000	4591900	19535000	10577000	886960	34752000	5171000	10348000	323.31	19.6	5	0.742389	-0.254877
399	P04406;P04406-2;E7EUT5;O14556	P04406	GAPDH	Glyceraldehyde-3-phosphate dehydrogenase	36.053	124070000	108710000	266250000	675490000	165640000	552200000	48221000	183280000	323.31	67.8	4	0.68931	-0.312621		+
400	P41250;H7C443;F8WCK4	P41250	GARS	Glycine--tRNA ligase	83.165	2145000	3653000	19753000	9312800	802160	17396000	4931800	8658000	274.18	26.8	3	0.555571	-0.43311
401	P22102;P22102-2;C9JBJ1;C9JTV6;F8WD69;A0A140TA71;H7C366;C9JZG2;C9JKQ7	P22102	GART	Trifunctional purine biosynthetic protein adenosine-3;Phosphoribosylamine--glycine ligase;Phosphoribosylformylglycinamidine cyclo-ligase;Phosphoribosylglycinamide formyltransferase	107.77	1536100	2198900	4754700	3248400	653800	4989500	1168500	2666700	97.078	13.3	9	0.251016	-0.819796
402	Q86YP4-2;Q86YP4;Q86YP4-3;C9JGN4;C9JHD7;C9JJK9;C9JVY3;V9GY85;H7C3H1;C9JMI3;V9GYX5	Q86YP4-2	GATAD2A	Transcriptional repressor p66-alpha	65.225	71065	433080	529110	553130	31617	1565400	120750	1012200	88.939	20.7	11	0.535074	-0.447508
403	Q92616	Q92616	GCN1L1	Translational activator GCN1	292.75	38861	150280	184550	257900	3428.4	178320	25872	31976	90.015	5.4	1	0.0250929	-2.00071
404	P31150;G5E9U5	P31150	GDI1	Rab GDP dissociation inhibitor alpha	50.582	710530	1452800	2774700	3308500	684400	5095300	786500	699330	101.43	38.3	2	0.25842	-0.853188
405	P50395;P50395-2;Q5SX87;Q5SX86;V9GYF8;Q5SX90;Q5SX91;V9GYJ7	P50395	GDI2	Rab GDP dissociation inhibitor beta	50.663	2638000	6635000	11950000	14539000	2014300	20462000	1580100	1290600	323.31	40.7	8	0.0843289	-1.48211
406	I3L2C7;P57678;I3L4A4;I3L399	I3L2C7	GEMIN4	Gem-associated protein 4	118.82	118680	153010	143290	243290	0	9007.3	4283	197760	14.453	1.8	4	0.0137189	-2.87949
407	Q8TEQ6	Q8TEQ6	GEMIN5	Gem-associated protein 5	168.59	0	73092	124180	227170	28908	533920	99155	156390	30.828	3.5	1	0.514375	0.462127
408	Q7L5D6	Q7L5D6	GET4	Golgi to ER traffic protein 4 homolog	36.504	949880	1500500	1349700	1669600	1254200	2693100	665870	1455600	9.395	4	1	0.751415	-0.222956
409	Q96RP9;Q96RP9-2;C9IZ01;F8WAU4;C9JA25	Q96RP9	GFM1	Elongation factor G, mitochondrial	83.471	144250	21412	1345500	375550	0	1019300	138750	366150	33.328	8.7	5	0.582402	-0.638315
410	Q06210-2;Q06210;A0A6I8PRN4;A0A6I8PTT9;O94808;A0A6I8PRT6;E5RJP4	Q06210-2	GFPT1	Glutamine--fructose-6-phosphate aminotransferase [isomerizing] 1	76.758	431840	1144100	1515900	2098100	657770	14819000	2681500	5544800	136.42	32	7	0.0492918	1.57265
411	Q9H3K2	Q9H3K2	GHITM	Growth hormone-inducible transmembrane protein	37.205	585050	519360	1292200	639980	694220	1746000	870080	477140	26.306	12.5	1	0.982801	-0.0146734
412	A0A087WTJ2;Q8WWP7	A0A087WTJ2	GIMAP1-GIMAP5	GTPase IMAP family member 1	57.051	242470	438440	312520	316400	209170	248250	27710	0	16.736	4.1	2	0.0460294	-1.86496
413	Q9NUV9;G5E9W9;C9IZQ3;B4DH95;Q6P9H5	Q9NUV9	GIMAP4	GTPase IMAP family member 4	37.533	492550	971930	1191800	5721200	1251700	2592200	130090	606340	45.46	18.2	5	0.189685	-1.2667
414	Q92990;Q92990-2	Q92990	GLMN	Glomulin	68.207	271010	551870	743130	867640	0	0	463050	299190	21.101	5.4	2	0.0420572	-2.76105
415	O94925-3;O94925;B8ZZA8;O94925-2;B8ZZC5;C9JIJ6	O94925-3	GLS	Glutaminase kidney isoform, mitochondrial	65.459	342700	1318300	371550	600080	335630	1653100	367530	786170	92.124	10	6	0.867766	-0.127973
416	P00367;P00367-3;P49448;P00367-2	P00367	GLUD1	Glutamate dehydrogenase 1, mitochondrial;Glutamate dehydrogenase 2, mitochondrial	61.397	914070	1674500	3192800	3871700	35999	5045500	766520	1224200	61.82	17.7	4	0.0368547	-2.09685
722	Q9Y2X3;H7BZ72;F8WED0	Q9Y2X3	NOP58	Nucleolar protein 58	59.578	7005900	6544000	14305000	24225000	753020	4020100	0	1385800	200.53	30.8	3	0.0020221	-5.15224	+
418	A0A0U1RRC2;Q96IJ6;Q96IJ6-2;A0A087WUI8	A0A0U1RRC2	GMPPA	Mannose-1-phosphate guanyltransferase alpha	11.781	648550	0	1846400	1680700	1089000	2525800	426900	918300	13.635	20.2	4	0.413758	0.852895
419	H0YK13;H0YK71;H0YLB8;H0YMB3;H0YLV5;A0A087WWM4;F8WAN9;H0YNJ6;Q9P2T1-3;Q9P2T1;Q9P2T1-2	H0YK13	GMPR2	GMP reductase;GMP reductase 2	9.7171	0	0	0	2633300	909690	1971300	112320	375740	6.8561	10.2	11	0.265295	1.54297
420	P49915;P49915-2	P49915	GMPS	GMP synthase [glutamine-hydrolyzing]	76.715	988740	1432400	3248700	3593200	214910	9160900	1773400	2631500	129.08	27.3	2	0.58668	-0.427806
421	P04899-4;P04899;P04899-6;P04899-3;P04899-5;P04899-2;P11488;P63096;P19087;A8MTJ3;A0A1W2PRE1;A0A3B3ITM0;A0A1W2PS82;A0A3B3IUA8;Q5JWE9;H0Y7E8;H0Y7F4;A0A1W2PQK2;A0A1W2PRJ7;P38405;Q5JWD1;A0A087WTB6;A2A2R6;P09471-2;A0A087WZE5;P63096-2;P09471;P38405-3;P38405-2	P04899-4	GNAI2	Guanine nucleotide-binding protein G(i) subunit alpha-2	41.548	3966300	4137100	4558500	13230000	2909800	4906200	903310	1871800	86.107	24	29	0.0532952	-1.56644
422	Q5JWF2;Q5JWF2-2;P63092-4;P63092;P63092-2;P63092-3;A0A590UJ58;B0AZR9;A0A590UJF0;A0A590UJB0;A0A590UJY2;A0A0A0MR13;A0A590UJR6;A0A590UKA4;A0A590UJI6;A0A590UK28;A0A590UKB4;A0A590UJJ0;A0A590UJQ9;A0A590UJQ2;A0A590UJS2;S4R3E3;A0A590UJ22;A0A590UJG5	Q5JWF2	GNAS	Guanine nucleotide-binding protein G(s) subunit alpha isoforms XLas;Guanine nucleotide-binding protein G(s) subunit alpha isoforms short	111.02	188630	283600	845280	1530400	172890	625000	213630	202030	42.546	4.1	24	0.133898	-1.27538
423	P62873-2;P62873;B1AKQ8;F6X3N5;F6UT28;B3KVK2	P62873-2	GNB1	Guanine nucleotide-binding protein G(I)/G(S)/G(T) subunit beta-1	36.297	0	0	2710300	6238700	1133200	5857500	316070	504510	25.728	12.3	6	0.464252	1.19703
424	P63244;J3KPE3;D6RHH4;D6RAC2;D6RFZ9;D6R9L0;D6R9Z1;H0YAF8;D6RFX4;D6REE5;E9PD14;D6RBD0;D6RAU2;H0Y8W2;H0YAM7;D6RGK8;D6R909;H0Y8R5;D6RHJ5;D6RF23;D6RDI0;H0Y9P0	P63244	GNB2L1	Guanine nucleotide-binding protein subunit beta-2-like 1;Guanine nucleotide-binding protein subunit beta-2-like 1, N-terminally processed	35.076	9549700	12410000	18617000	25364000	13654000	27992000	12693000	8794500	92.043	37.2	22	0.858426	-0.127659
425	P36915;A2AB27;A0A140T8Y2;P36915-2	P36915	GNL1	Guanine nucleotide-binding protein-like 1	68.66	88199	397840	513260	695520	0	1214800	71960	335060	38.842	8.2	4	0.0620989	-1.80983
426	O15228;O15228-2;Q5TBH8	O15228	GNPAT	Dihydroxyacetone phosphate acyltransferase	77.187	8783.9	83302	278490	452630	0	742640	373460	368590	23.482	4.9	3	0.496971	0.494109
83	F8WDD7;F8WCF6;A0A0A6YYG9;P59998;P59998-2;P59998-3;H7C0A3;F8WDW3;F8WE39;R4GN08;P59998-4	F8WDD7	ARPC4	Actin-related protein 2/3 complex subunit 4	13.057	8108900	40574000	9022000	6052500	767390	1271100	0	7520200	46.076	54	11	0.00790303	-5.14511	+
1184	Q5T8U5;B7Z1G8;O15260;O15260-2	Q5T8U5	SURF4	Surfeit locus protein 4	21.127	3993700	2585400	9885200	7810200	0	683290	280580	558810	12.742	9.7	4	0.000264703	-5.12911	+
429	P00505;P00505-2	P00505	GOT2	Aspartate aminotransferase, mitochondrial	47.517	1571700	2137000	7241000	10205000	4610600	10245000	1684400	4316000	59.453	17.4	2	0.998325	0.00155649
1358	P27348;E9PG15	P27348	YWHAQ	14-3-3 protein theta	27.764	2188600	15910000	11317000	12721000	668060	2074900	0	860290	201.62	29	2	0.00200381	-5.08957	+
431	F5H039;Q9NQX3;Q9NQX3-2;H0YJ30;G3V582	F5H039	GPHN	Gephyrin;Molybdopterin adenylyltransferase;Molybdopterin molybdenumtransferase	84.733	401310	574480	666660	1024000	58202	685970	599990	770420	60.524	5.5	5	0.195429	-1.11663
432	P06744;P06744-2;A0A2U3TZU2;K7EQ48;A0A2R8Y6C7;A0A0J9YXP8;A0A0J9YYH3;A0A0J9YX90;K7ERC6;K7EPY4;K7EP41;CON__Q3ZBD7;K7ELR7;A0A2R8YF08;K7ENA0;K7ERK8;A0A0J9YXM3;K7EIL4;A0A0J9YXH9;A0A0J9YYI8;K7ESF4;Q8N196	P06744	GPI	Glucose-6-phosphate isomerase	63.146	4591900	12375000	25745000	58167000	5929900	55070000	8634500	9187600	323.31	33.3	22	0.538549	-0.473517
433	C9JFE4;Q13098-5;Q13098;Q13098-7;Q13098-6	C9JFE4	GPS1	COP9 signalosome complex subunit 1	53.371	699850	1100300	1049300	1387700	340080	509980	699540	1124400	35.193	10.4	5	0.206811	-1.10831
96	O75947	O75947	ATP5H	ATP synthase subunit d, mitochondrial	18.491	77299	1340900	1331800	1478400	0	0	0	0	10.935	10.6	1	0.000466393	-5.08147	+
435	Q9BQ67	Q9BQ67	GRWD1	Glutamate-rich WD repeat-containing protein 1	49.419	918210	219450	1909300	2117200	0	1950300	262150	0	16.062	8.3	1	0.0308401	-3.3196
436	P15170-2;P15170-3;H3BR35;P15170;Q8IYD1;H3BSV8	P15170-2	GSPT1	Eukaryotic peptide chain release factor GTP-binding subunit ERF3A;Eukaryotic peptide chain release factor GTP-binding subunit ERF3B	68.6	1489100	2274500	2383400	4706400	712950	8568600	2570000	3786200	55.845	13.2	6	0.991564	0.00785996
437	P00390-2;P00390-3;P00390;P00390-5;P00390-4;A0A2R8YF59;H0YC68	P00390-2	GSR	Glutathione reductase, mitochondrial	51.7	1057700	1943600	6345700	5863400	1279800	5906100	1771300	0	40.566	14.6	7	0.108576	-2.36499
1356	P31946-2	P31946-2	YWHAB	14-3-3 protein beta/alpha;14-3-3 protein beta/alpha, N-terminally processed	27.85	2672200	12662000	16829000	15005000	1015500	2385400	454870	0	8.3025	38.1	1	0.00256251	-5.04471	+	+
439	P78347-2;P78347-4;P78347-3;P78347;A0A494C1K3;P78347-5;A0A494C0Q7;C9J6M0;A0A087WW90;A0A0D9SF80;A0A494C0I1;A0A494C1N8;Q86UP8-3;Q86UP8;Q6EKJ0	P78347-2	GTF2I	General transcription factor II-I	107.97	269040	542020	883800	821620	263170	228080	486820	15986	90.257	10.2	15	0.0979182	-2.10567
440	Q12789-3;Q12789	Q12789-3	GTF3C1	General transcription factor 3C polypeptide 1	236.28	20732	117170	138060	168720	0	25364	2028.4	63233	32.396	2.5	2	0.0483775	-2.03562
441	A0A494C1S7;Q9Y5Q9-2;Q9Y5Q9	A0A494C1S7	GTF3C3	General transcription factor 3C polypeptide 3	71.458	163690	206460	506990	437580	0	174380	243930	61477	20.118	4.1	3	0.0514481	-1.79556
770	Q99497;K7EN27;K7ELW0	Q99497	PARK7	Protein deglycase DJ-1	19.891	839520	2841200	1321000	2379600	0	999540	0	0	20.079	29.6	3	0.000122767	-4.97958	+
443	Q9NYZ3	Q9NYZ3	GTSE1	G2 and S phase-expressed protein 1	76.644	12033	12042	43308	32578	0	0	0	22093	6.3558	2.1	1	0.81295	-0.167148
444	B1ANH5;B1ANH6;Q16774;B1ANH0;B1ANH2;Q16774-2;B1ANG9;B1ANH3;Q16774-3	B1ANH5	GUK1	Guanylate kinase	21.999	24620	260110	36792	134940	0	20298	0	0	20.597	19.6	9	0.117607	-1.77651
1044	A0A087WWP8;A0A0C4DGT8;Q5VWQ0;A0A0C4DH79;Q5VWQ0-4;H7C2D3;C9JM20;Q6PCB5-2;Q6PCB5	A0A087WWP8	RSBN1	Round spermatid basic protein 1	84.975	734170	1184400	3711300	1062700	32878	0	13095	115580	72.186	12.2	9	0.000300879	-4.97007	+
1129	P08579	P08579	SNRPB2	U2 small nuclear ribonucleoprotein B	25.486	1296700	2207500	2225100	2668100	0	2472100	0	0	12.635	12.4	1	0.000533286	-4.96311	+
447	K7EMV3;A0A590UJJ6;B4DEB1;K7EK07;K7ES00;Q71DI3;Q16695;P84243;P68431;K7EP01;Q5TEC6;Q6NXT2	K7EMV3	H3F3B	Histone H3;Histone H3.2;Histone H3.1t;Histone H3.3;Histone H3.1;Histone H3.3C	10.334	24819000	17157000	24441000	18748000	4659200	12339000	0	14723000	11.395	15.2	12	0.0289969	-4.09072
448	Q6Y1H2	Q6Y1H2	HACD2	Very-long-chain (3R)-3-hydroxyacyl-CoA dehydratase 2	28.368	136940	782080	14541000	116170	898600	657750	182840	6113600	7.2925	3.9	1	0.895197	0.221043
984	E7EPB3;P50914	E7EPB3	RPL14	60S ribosomal protein L14	14.558	5842500	16822000	19720000	26562000	978920	4232700	0	4641500	16.747	18.5	2	0.00392667	-4.94725	+	+
450	H0YFD6;P40939;A0A2R8Y4F5;A0A2R8YG21;A0A2R8Y688	H0YFD6	HADHA	Trifunctional enzyme subunit alpha, mitochondrial;Long-chain enoyl-CoA hydratase;Long chain 3-hydroxyacyl-CoA dehydrogenase	86.371	602980	166530	5334500	4850700	425980	11619000	2463600	3415300	191.31	22.6	5	0.368161	0.88388
451	P12081-3;P12081-2;P12081-4;P12081;E7ETE2;B4E1C5;B4DDD8;D6RF05;A0A2R8YCI2;A0A2R8YFR1	P12081-3	HARS	Histidine--tRNA ligase, cytoplasmic	50.156	525480	43993	850690	1447600	48698	905600	0	326530	34.633	13.1	10	0.129053	-1.74426
452	O14929;F8W9G7;O14929-2;F8WEW1	O14929	HAT1	Histone acetyltransferase type B catalytic subunit	49.512	834620	2474100	2514500	5008400	882560	2191300	737120	2107800	82.386	17.4	4	0.174594	-1.05258
453	O94927-2;O94927;U3KQJ5;U3KQG4	O94927-2	HAUS5	HAUS augmin-like complex subunit 5	32.638	87574	701220	196180	649740	247980	0	0	0	21.61	9.7	4	0.0972054	-2.3777
454	A6NEM2;P51610-2;P51610;P51610-4;H7C1C4;P51610-3;Q9Y5Z7	A6NEM2	HCFC1	Host cell factor 1;HCF N-terminal chain 1;HCF N-terminal chain 2;HCF N-terminal chain 3;HCF N-terminal chain 4;HCF N-terminal chain 5;HCF N-terminal chain 6;HCF C-terminal chain 1;HCF C-terminal chain 2;HCF C-terminal chain 3;HCF C-terminal chain 4;HCF C-terminal chain 5;HCF C-terminal chain 6	213.47	840280	986970	2820100	1566700	112140	1340100	561710	793330	134.56	9.6	7	0.0269588	-1.83729
455	Q13547;Q5TEE2;Q92769-3;Q92769;E5RFI6;E5RJ04;E5RGV4;E5RHE7;E5RH52;E5RG37;E5RFP9;H3BM24	Q13547	HDAC1	Histone deacetylase 1	55.102	932570	868740	6354800	9927200	554840	5125100	372140	369300	47.109	14.3	12	0.0532919	-2.13852
456	P51858	P51858	HDGF	Hepatoma-derived growth factor	26.788	574800	753520	1237900	1858200	719130	2127400	133700	740740	7.6115	4.2	1	0.197251	-1.02177
457	Q7Z4V5;Q7Z4V5-2;Q7Z4V5-3;Q7Z4V5-4;A0A087WX58;A0A087WZ99;K7EPS6	Q7Z4V5	HDGFRP2	Hepatoma-derived growth factor-related protein 2	74.316	176270	144610	184080	305460	0	427710	0	109740	60.738	9.2	7	0.0501483	-1.97807
458	Q00341;A0A024R4E5;Q00341-2;H0Y394;C9JHZ8;H7C0A4;H7BZC3;C9JIZ1;C9J5E5;C9JZI8;C9JES8;C9JHS9;C9J739;C9JHS7;C9JT62;C9JHN6;C9JEJ8;C9JBS3;C9JQ82;C9JMQ6;C9JK79	Q00341	HDLBP	Vigilin	141.45	254740	505500	970090	666210	89578	741650	178940	849590	58.758	6.1	21	0.157731	-1.08699
459	Q5T3Q7;Q9H583	Q5T3Q7	HEATR1	HEAT repeat-containing protein 1;HEAT repeat-containing protein 1, N-terminally processed	233.27	149640	73309	48974	234460	48418	134500	90860	131710	32.278	1.6	2	0.778346	-0.239
460	A0A087X2H1;Q9ULT8;H0YJP0;A0A087WVU6;G3V4V5;H0YJD4	A0A087X2H1	HECTD1	E3 ubiquitin-protein ligase HECTD1	289.63	1133.1	56570	59736	27278	0	0	0	0	17.293	1.5	6	0.521945	0.684227
461	Q6NVY1;B9A058;Q6NVY1-2;H7C1A5;F8W8A6;B8ZZZ0	Q6NVY1	HIBCH	3-hydroxyisobutyryl-CoA hydrolase, mitochondrial	43.482	176390	0	348840	2226400	162540	1105200	84619	174120	19.901	8	6	0.677293	-0.449884
464	P16402	P16402	HIST1H1D	Histone H1.3	22.35	44325000	51149000	79782000	69962000	2257000	3610600	617260	6673600	39.635	38	1	0.000175308	-4.91323	+	+
993	J3QRI7;J3QQQ9;J3QQV1;E5RIT6;J3QRC4;Q9UNX3;P61254;E5RHH1;J3KSS0	J3QRI7	RPL26	60S ribosomal protein L26-like 1;60S ribosomal protein L26	12.63	3509800	8004700	18660000	9028500	704780	1827100	318460	0	13.003	15	9	0.000616331	-4.90913	+
1137	P00441;H7BYH4	P00441	SOD1	Superoxide dismutase [Cu-Zn]	15.936	648270	1439600	884650	413690	0	30585	0	0	14.39	18.2	2	0.000274938	-4.90768	+
1112	O95391;A0A0C4DGD2;E5RGM7;E5RK41	O95391	SLU7	Pre-mRNA-splicing factor SLU7	68.386	5893500	92881	21655000	161700	34022	0	0	0	24.405	6.3	4	0.00346184	-4.89318	+
466	Q99877;P62807;Q5QNW6-2;P23527;P33778;P58876;Q99880;Q99879;U3KQK0;Q93079;Q5QNW6;Q16778;P06899;P57053;Q8N257;O60814;Q96A08;A0A2R8Y619	Q99877	HIST1H2BN	Histone H2B type 1-N;Histone H2B type 1-C/E/F/G/I;Histone H2B type 2-F;Histone H2B type 1-O;Histone H2B type 1-B;Histone H2B type 1-D;Histone H2B type 1-L;Histone H2B type 1-M;Histone H2B;Histone H2B type 1-H;Histone H2B type 2-E;Histone H2B type 1-J;Histone H2B type F-S;Histone H2B type 3-B;Histone H2B type 1-K;Histone H2B type 1-A	13.922	1901000	34604000	7418500	8145900	3993900	760410	0	3084900	32.058	33.3	18	0.0254547	-4.55189
1192	F8VYK6;F8VZZ7;F8VTT7;F8VP94;F8VYK3;F8VZ57;Q15633-2;Q15633	F8VYK6	TARBP2	RISC-loading complex subunit TARBP2	9.3606	1202900	1732900	985100	1259000	0	254540	0	0	15.641	18.2	8	0.000150172	-4.87568	+
468	P19367-4;P19367-2;P19367;P19367-3;B1AR62	P19367-4	HK1	Hexokinase-1	101.08	131820	666120	1794100	1290400	172370	1325700	1111500	336340	80.111	13.9	5	0.413286	-0.640578
469	E9PB90;P52789;P52790;Q2TB90-3;Q2TB90-2;Q2TB90	E9PB90	HK2	Hexokinase;Hexokinase-2	98.972	371320	119710	450300	433070	0	0	190530	234470	35.178	11.9	6	0.0676377	-1.8076
470	A0A075B6F6;A0A0S2Z6F0;A0A3B3IT72;A0A3B3IUB5;Q8TCT9-5;Q8TCT9;Q8TCT9-4;Q8TCT9-2;A0A0C4DGU3	A0A075B6F6	HM13	Minor histocompatibility antigen H13	30.162	632930	1452100	2743900	2290900	619150	2524700	1470000	1994500	22.388	8.8	9	0.65885	-0.310044
471	F5H226;A0A3F2YNY7;P08397-3;P08397;F5H4X2;A0A3B3IU56;F5GY90;A0A1W2PNU5;A0A3B3IU34;F5H0P4;F5H345;A0A3B3IRR1;P08397-4;P08397-2	F5H226	HMBS	Porphobilinogen deaminase	21.279	255750	324180	399680	0	230700	594930	268150	382140	60.089	12.6	14	0.759471	0.24724
472	Q01581;D6RIW1	Q01581	HMGCS1	Hydroxymethylglutaryl-CoA synthase, cytoplasmic	57.293	736120	1967700	4864500	7177800	426150	4597500	939550	1158400	183.87	23.8	2	0.068036	-1.4424
473	Q13151	Q13151	HNRNPA0	Heterogeneous nuclear ribonucleoprotein A0	30.84	453240	169070	2380000	7108900	655750	2092800	107620	0	32.688	18.4	1	0.144938	-2.14364
474	F8W6I7;P09651-3;P09651-2;P09651;F8VTQ5;H0YH80;F8VZ49;A0A2R8Y4L2;Q32P51;F8W646;F8VYN5	F8W6I7	HNRNPA1	Heterogeneous nuclear ribonucleoprotein A1;Heterogeneous nuclear ribonucleoprotein A1, N-terminally processed	33.155	3267800	7045600	21422000	83913000	7883800	33384000	1006600	7835200	320.7	40.1	11	0.237554	-1.18346		+
351	F8VY02;P30040	F8VY02	ERP29	Endoplasmic reticulum resident protein 29	18.116	218460	1024800	1513600	1443700	0	137640	0	0	14.371	15.6	2	7.99423e-05	-4.85555	+
476	P07910;B2R5W2;P07910-2;B4DY08;G3V4W0;G3V2Q1;G3V4C1;P07910-4;G3V576;G3V575;G3V555;P07910-3;G3V251;B4DSU6;G3V3K6;G3V5X6;G3V4M8;G3V5V7;G3V2D6;G3V2H6;O60812;B2RXH8;B7ZW38;A0A0G2JNQ3;A0A0G2JPF8;P0DMR1	P07910	HNRNPC	Heterogeneous nuclear ribonucleoproteins C1/C2	33.67	23785000	22027000	31801000	91134000	23810000	25923000	6778500	18692000	101.18	37.3	26	0.144312	-1.10941		+
477	D6RAF8;Q14103-3;Q14103;H0Y8G5;D6RF44;H0YA96;Q14103-4;Q14103-2;D6RD83;D6RBQ9	D6RAF8	HNRNPD	Heterogeneous nuclear ribonucleoprotein D0	23.076	9218200	17471000	18265000	41990000	8554800	13186000	2215600	4304000	115.78	35.7	10	0.034868	-1.84142		+
1168	O95793;A0A087X1A5;Q5JW30;O95793-2;O95793-3;Q5JW28;F6UDC6	O95793	STAU1	Double-stranded RNA-binding protein Staufen homolog 1	63.182	316140	325530	1527500	2198600	0	0	0	0	60.981	18.4	7	0.000205907	-4.8548	+
479	P52597;A0A1B0GW42	P52597	HNRNPF	Heterogeneous nuclear ribonucleoprotein F;Heterogeneous nuclear ribonucleoprotein F, N-terminally processed	45.671	17501000	19786000	30793000	43147000	4916400	12001000	3460200	7998700	239.03	34.9	2	0.0102642	-2.16266		+
480	P31943;G8JLB6;E9PCY7;D6RBM0;D6RIU0;D6R9T0;D6RIH9;D6RJ04;D6RDU3;D6RFM3;D6RIT2;E5RGV0;D6RAM1;E7EQJ0;E7EN40;D6RDL0;D6RF17;D6R9D3;H0YB39;H0YBG7;H0YBD7;E5RJ94;E5RGH4;H0YAQ2	P31943	HNRNPH1	Heterogeneous nuclear ribonucleoprotein H;Heterogeneous nuclear ribonucleoprotein H, N-terminally processed	49.229	12505000	17482000	16558000	26040000	4330600	19393000	13093000	11295000	323.31	31.8	24	0.317802	-0.794347		+
1220	O75663;O75663-2	O75663	TIPRL	TIP41-like protein	31.444	295840	728420	781760	916660	0	53657	0	0	19.489	11.4	2	7.51525e-05	-4.85173	+
482	P61978-3;P61978;P61978-2;Q5T6W2;S4R359;S4R457	P61978-3	HNRNPK	Heterogeneous nuclear ribonucleoprotein K	48.562	18039000	37998000	53686000	66106000	6918100	66187000	7534800	8543300	323.31	51.1	6	0.0387258	-1.65659		+
82	O15145;F8VR50;C9JZD1	O15145	ARPC3	Actin-related protein 2/3 complex subunit 3	20.546	775590	5259400	1597500	675820	0	0	0	344090	28.099	23.6	3	0.0024675	-4.83469	+
484	P52272-2;P52272;A0A087X0X3;M0QZM1;M0R2I7;M0R019;M0R2T0;M0R0N3;M0QYQ7;M0R0Y6;M0QY96;M0QYL3	P52272-2	HNRNPM	Heterogeneous nuclear ribonucleoprotein M	73.62	15394000	21290000	35080000	32177000	4267400	53460000	19955000	30583000	323.31	58.3	12	0.624825	-0.37037		+
485	O43390;O43390-2;O43390-3;O43390-4;B4DT28	O43390	HNRNPR	Heterogeneous nuclear ribonucleoprotein R	70.942	1243800	1461500	3633700	3469200	136820	1947800	420500	1462600	74.099	13	5	0.0126263	-2.18475		+
486	Q00839;A0A1W2PPS1;Q00839-2;A0A1X7SBS1;A0A1W2PP35;Q5RI18;A0A1W2PQL0;A0A1W2PP34;A0A1W2PPL4;A0A1W2PPH7;A0A1W2PRZ7;A0A1W2PQ74;A0A1W2PQD4;A0A1W2PPE9;A0A1W2PRI6;A0A1W2PP22	Q00839	HNRNPU	Heterogeneous nuclear ribonucleoprotein U	90.583	8061600	14711000	90926000	36818000	2090100	98367000	8239000	18524000	260.3	30.7	16	0.251511	-0.966434		+
253	H0Y993;P35659;H0Y8X0;A0A494C028;A0A494C198;B4DFG0;P35659-2;D6RDA2;D6R9L5	H0Y993	DEK	Protein DEK	43.247	855810	1346200	4790100	4344000	0	1696800	27689	160120	55.48	21.6	9	0.000702737	-4.81892	+
488	Q1KMD3;H3BQZ7	Q1KMD3	HNRNPUL2	Heterogeneous nuclear ribonucleoprotein U-like protein 2	85.104	51935	417850	1349700	626210	164650	2079100	414730	297930	58.204	10.2	2	0.987344	-0.0124381
489	Q5SSJ5;Q5SSJ5-2;B0QZK4;Q5SSJ5-3;Q5SWC8;B0QZK9;B0QZK8;Q5SSJ5-5	Q5SSJ5	HP1BP3	Heterochromatin protein 1-binding protein 3	61.206	8370700	2820100	13054000	13482000	596440	5416500	262130	5068500	119.2	18.6	8	0.0101036	-2.79314
1016	P62280;M0QZC5;M0R1H6	P62280	RPS11	40S ribosomal protein S11	18.431	29877000	49616000	53331000	51519000	11134000	28257000	26864	1850700	42.963	32.9	3	0.00569272	-4.80345	+	+
491	Q5H928;Q99714-2;Q99714	Q5H928	HSD17B10	3-hydroxyacyl-CoA dehydrogenase type-2	17.224	0	1830200	1624400	1876400	669960	1382900	86011	908600	33.908	10.1	3	0.750069	-0.446445
492	A0A2R8YD50;P51659;E7ER27;P51659-3;P51659-2;A0A2R8Y7L2;E7ET17;E7EPL9;A0A2R8YDT8;A0A2R8YF45;A0A2R8YEG2;A0A2R8Y7W2	A0A2R8YD50	HSD17B4	Peroxisomal multifunctional enzyme type 2;(3R)-hydroxyacyl-CoA dehydrogenase;Enoyl-CoA hydratase 2	76.837	246670	209970	2235700	1110100	139660	3636100	650510	827670	85.029	19.1	12	0.992371	-0.00746127
493	P07900;P07900-2;G3V2J8;Q58FG0;Q14568	P07900	HSP90AA1	Heat shock protein HSP 90-alpha	84.659	84952000	104760000	323140000	175790000	22097000	270210000	118160000	133480000	323.31	51.4	5	0.447243	-0.550128		+
494	P08238;Q58FF7;Q58FF6;Q58FG1	P08238	HSP90AB1	Heat shock protein HSP 90-beta	83.263	110250000	108690000	406610000	129340000	22102000	422300000	141710000	107590000	323.31	55.9	4	0.533758	-0.474763		+
495	P14625;Q96GW1;A0A1W2PRR1;H0YIV0;Q58FF3;F8W026	P14625	HSP90B1	Endoplasmin	92.468	25093000	25148000	101710000	50585000	5912900	109370000	38685000	58524000	323.31	34.1	6	0.723677	-0.274474		+
496	A0A0G2JIW1;P0DMV8-2;P0DMV9;P0DMV8;V9GZ37	A0A0G2JIW1	HSPA1A	Heat shock 70 kDa protein 1A;Heat shock 70 kDa protein 1B	70.108	0	362850	0	546080	388310	1790300	1009400	597870	81.48	25.9	5	0.0496445	2.23643
497	P34932;A0A087WYC1;A0A087WTS8;P34932-2	P34932	HSPA4	Heat shock 70 kDa protein 4	94.33	3350500	7479300	21353000	8468800	8006300	88729000	12343000	20362000	323.31	62.3	4	0.0793067	1.34445
710	O15226;O15226-2	O15226	NKRF	NF-kappa-B-repressing factor	77.672	2391700	671610	5525400	2093400	0	73111	247430	672480	83.848	21.4	2	0.003347	-4.75562	+
1020	P62269;A0A0G2JQH2;Q5GGW2;J3JS69	P62269	RPS18	40S ribosomal protein S18	17.718	921730	6557300	7717000	9508000	31109	775170	0	3368500	28.932	27	4	0.000862732	-4.73148	+	+
500	P17066;P48741	P17066	HSPA6	Heat shock 70 kDa protein 6	71.027	2131000	9130800	4162100	19290000	47662000	201450000	2262900	4150200	31.887	13.4	2	0.186569	1.47663		+
680	P14649;F8W1I5	P14649	MYL6B	Myosin light chain 6B	22.764	52346	5606500	972730	1462100	0	0	0	0	63.865	34.6	2	0.0011838	-4.7314	+
1152	Q96SB4;H3BLV9;Q96SB4-4;Q96SB4-3;D6RBF8;D6RBM8;H0Y932;H7C2I2;H7C521;A8MPP7;A8MPY5;E7ETV6;Q9UPE1-2;Q9UPE1-3;Q9UPE1-4;Q9UPE1	Q96SB4	SRPK1	SRSF protein kinase 1	74.324	20942000	15403000	58325000	32848000	593230	7557700	203310	3734700	315.3	27.5	16	0.000600116	-4.72804	+
503	P10809;E7ESH4;E7EXB4;P10809-2;C9JL25;C9JCQ4;C9JL19;C9J0S9	P10809	HSPD1	60 kDa heat shock protein, mitochondrial	61.054	41794000	73066000	116350000	230520000	11728000	276000000	85271000	73289000	323.31	74.2	8	0.548	-0.464372		+
504	O43719;Q5H919;Q5H918	O43719	HTATSF1	HIV Tat-specific factor 1	85.852	81874	948660	1120000	877840	348940	1657000	551460	717170	237.09	9.8	3	0.885159	0.117069
505	Q7Z6Z7-2;Q7Z6Z7-3;Q7Z6Z7;H0Y659;A0A1B0GXC7;A0A087X146;A0A087X1S3	Q7Z6Z7-2	HUWE1	E3 ubiquitin-protein ligase HUWE1	480.19	124170	517150	1008200	789110	197860	144720	45929	69633	323.31	9.5	7	0.0447462	-2.2912
506	A0A087X054;A0A494C039;Q9Y4L1;E9PJ21;A0A087WWI4;K7EQK2;Q9Y4L1-2;J3KTF1;J3QL06;Q9BST8;J3QQH7;J3QLE9;A0A087WW13;A0A087X214	A0A087X054	HYOU1	Hypoxia up-regulated protein 1	104.78	1237400	2676400	15653000	4178500	532910	18105000	4406700	4861300	226.63	28.6	14	0.841156	-0.148157
507	P41252;J3KR24;A0A0A0MSX9;Q5TCD1;Q5TCC9;Q5TCC6	P41252	IARS	Isoleucine--tRNA ligase, cytoplasmic	144.5	2449200	3135000	7856500	3688100	475230	8905500	2646900	3818200	206.24	16.8	6	0.322214	-0.784525
508	Q9NSE4	Q9NSE4	IARS2	Isoleucine--tRNA ligase, mitochondrial	113.79	467660	1090900	2041700	1545900	59879	2498900	678140	1260500	71.038	9.5	1	0.119169	-1.27177
509	A0A3B3ISG5;P14735;P14735-2;Q5T5N3	A0A3B3ISG5	IDE	Insulin-degrading enzyme	117.94	429280	648610	1968500	825580	18084	2577000	68206	750470	55.13	8.5	4	0.0409129	-2.19392
510	O75874;C9JJE5;C9JLU6;C9J4N6	O75874	IDH1	Isocitrate dehydrogenase [NADP] cytoplasmic	46.659	842760	2842900	3437600	1878700	460850	3864600	136080	691530	37.8	14.5	4	0.0258069	-2.0274
511	P48735;P48735-2;H0YL11	P48735	IDH2	Isocitrate dehydrogenase [NADP], mitochondrial	50.909	2104100	4461400	5961600	9891400	2483700	5081800	578080	1764900	131.35	22.8	3	0.0582077	-1.60428
512	H0YL72;P50213;H0YKD0;H0YLI6;H0YMU3;H0YM64;P50213-2	H0YL72	IDH3A	Isocitrate dehydrogenase [NAD] subunit alpha, mitochondrial	35.786	668390	0	1159200	3100000	881270	1848500	92596	171550	23.839	12.4	7	0.446258	-0.92625
513	Q16666-3;Q16666-2;Q16666;Q16666-6;H3BM18;X6RHM1;A0A0A0MRB1;H3BR88	Q16666-3	IFI16	Gamma-interferon-inducible protein 16	75.935	1563700	1791300	6158100	3398400	303530	5637200	846020	1544900	84.746	17.7	8	0.065398	-1.47832
514	Q9NZI8;Q9NZI8-2	Q9NZI8	IGF2BP1	Insulin-like growth factor 2 mRNA-binding protein 1	63.48	369650	870050	2941200	2661900	42159	3459200	1560500	1248900	51.042	15.6	2	0.184631	-1.12553
1157	J3KTL2;Q07955;Q07955-3;Q07955-2;J3KSR8;J3QQV5;J3KSW7	J3KTL2	SRSF1	Serine/arginine-rich splicing factor 1	28.329	1312400	5655300	3983400	5275500	75895	599440	61256	354840	58.137	25.3	7	0.000143329	-4.66239	+
516	P11717;S4R328	P11717	IGF2R	Cation-independent mannose-6-phosphate receptor	274.37	30212	113920	595270	610110	66289	70342	22995	83097	171.56	7.1	2	0.108254	-1.66141
517	Q13422-5;Q13422-4;Q13422-3;Q13422-7;Q13422;A0A0A0MRA0;A0A0A0MST1;A0A087WU46;Q13422-6;Q13422-2;R9R4D9;Q3T907;Q13422-8	Q13422-5	IKZF1	DNA-binding protein Ikaros	41.228	554410	504380	645950	717260	521520	723730	924160	897880	36.057	13.3	13	0.95476	0.0443214
518	B4DY09;Q12905;X6R6Z1;A0A0A0MRL0	B4DY09	ILF2	Interleukin enhancer-binding factor 2	38.91	2023200	2461300	5514400	7986600	1148000	2358200	369280	1312800	79.756	26.1	4	0.0132278	-2.18872		+
519	Q12906-5;Q12906-4;Q12906-2;Q12906-6;Q12906-3;Q12906;Q12906-7;K7EQR9;K7EKJ9;K7ERM6;K7ENK6;K7EM82;K7EJ09;K7ER69	Q12906-5	ILF3	Interleukin enhancer-binding factor 3	74.606	9906200	5778000	32918000	13640000	510310	16820000	1293800	2516100	203.93	22.3	14	0.0108932	-2.70792		+
465	P10412;Q02539;P22492	P10412	HIST1H1E	Histone H1.4;Histone H1.1	21.865	108300000	115840000	191460000	199340000	10058000	15363000	1137400	10726000	71.319	38.4	3	0.000227251	-4.6579	+
521	B9A067;Q16891-2;Q16891-4;Q16891;C9J406;Q16891-3;H7C463;A0A087WYS0;D6RAW4	B9A067	IMMT	MICOS complex subunit MIC60	78.973	3708500	3271400	12225000	6287700	654320	11443000	3970500	5429700	169.51	28	9	0.328391	-0.786749
522	E5RG13;E5RIP7;H0YBL1;P29218;P29218-3	E5RG13	IMPA1	Inositol monophosphatase 1	17.059	91081	110640	30153	239970	0	196840	146950	0	6.1848	5.2	5	0.467132	-0.936972
523	H0Y4R1;P12268;E7ETK5;C9K0R9	H0Y4R1	IMPDH2	Inosine-5-monophosphate dehydrogenase 2	50.957	4408400	6874700	12869000	18853000	2409800	20136000	1963500	3368600	150.65	33.8	4	0.097141	-1.27685
524	Q9NQS7-2;Q9NQS7	Q9NQS7-2	INCENP	Inner centromere protein	104.99	6996.4	17559	44333	63136	0	0	0	30282	8.0199	1.6	2	0.647925	0.341533
525	Q9UI26;Q9UI26-2;E7EMB7;D6RCN7;D6RJB1;F8WDV0	Q9UI26	IPO11	Importin-11	112.53	149060	146460	421650	322030	19875	232000	75381	119490	14.28	2.6	6	0.0542321	-1.50555
526	Q8TEX9;Q8TEX9-2;H0YN14;H0YLV0;H0YL92;H0YN07;H0YMR4;H0YK93;H0YKG5	Q8TEX9	IPO4	Importin-4	118.71	810130	1039700	3554800	1923300	56540	2078500	969350	1304500	87.627	11	9	0.0602839	-1.69912
527	O00410;O00410-3;H0Y8C6;O00410-2;E7ETV3;E7EQT5;E7EV12;E7EWK4;E7EX05;E7ESZ1;E7ETV8;C9JZD8;C9JQT6;C9J875;H0Y3V4;C9JXE0;O60518;C9JZ53;F8WF30;C9J583	O00410	IPO5	Importin-5	123.63	1586600	3073000	15587000	6503900	579080	14346000	4991900	5707400	323.31	31.6	20	0.582268	-0.40057
528	O95373;E9PLJ0	O95373	IPO7	Importin-7	119.52	141940	353190	1299700	744490	0	1865700	297490	618300	34.949	6.3	2	0.175993	-1.11039
529	Q96P70	Q96P70	IPO9	Importin-9	115.96	106140	44919	920550	462520	0	903110	167550	533030	41.941	3.9	1	0.8358	-0.170217
530	P46940;A0A0J9YXZ5;H0YLE8;E7EWC2;F5H7S7;F2Z2E2;Q13576-3;Q13576-2;Q13576;Q86VI3;H0YKA5;A0A087X225;A0A087WWP1;E9PDT6	P46940	IQGAP1	Ras GTPase-activating-like protein IQGAP1	189.25	2023600	157140	5316100	1963100	382150	2801800	839890	2289200	212.58	17.2	14	0.643574	-0.424546
531	Q7Z5L9-2;Q7Z5L9	Q7Z5L9-2	IRF2BP2	Interferon regulatory factor 2-binding protein 2	59.48	108110	262390	595720	377670	126730	454380	408830	158310	12.507	3.2	2	0.531089	-0.482316
532	P13612;E7EP60	P13612	ITGA4	Integrin alpha-4	114.9	442740	364250	1549900	849660	0	1415500	729820	1054500	26.617	4.4	2	0.200443	-1.35233
533	P05556;P05556-2;P05556-5;P05556-4;P05556-3	P05556	ITGB1	Integrin beta-1	88.414	596630	614860	1610900	1381300	77429	1480000	348370	905550	14.46	2.8	5	0.0639284	-1.49741
534	Q08881;E5RFR5	Q08881	ITK	Tyrosine-protein kinase ITK/TSK	71.83	32953	148980	56178	201640	0	245650	0	231350	18.212	5	2	0.685321	-0.284297
535	Q14571	Q14571	ITPR2	Inositol 1,4,5-trisphosphate receptor type 2	308.06	10136	49719	21592	42596	0	2949.7	0	0	17.702	1.2	1	0.728762	-0.43072
536	Q9Y6Y0;H0Y5Y2	Q9Y6Y0	IVNS1ABP	Influenza virus NS1A-binding protein	71.729	49792	90925	135820	95526	54840	40494	43586	162070	20.56	5.1	2	0.610608	-0.445727
537	Q96ST2-2;Q96ST2-3;Q96ST2;A0A1B0GW95	Q96ST2-2	IWS1	Protein IWS1 homolog	56.109	60405	380310	1125700	697540	0	1259300	54785	464970	19.723	6.1	4	0.0666324	-1.57309
538	P14923;C9JTX4;C9J826;C9JK18;C9JKY1	P14923	JUP	Junction plakoglobin	81.744	25711	27898	18705	2544800	43668	23299	313380	0	31.459	5.9	5	0.88281	-0.236254		+
1035	P46781;B5MCT8;C9JM19;F2Z3C0;A8MXK4	P46781	RPS9	40S ribosomal protein S9	22.591	1132400	5794100	3681000	640240	0	622320	0	769000	25.68	19.1	5	0.0052967	-4.63466	+	+
540	Q15046;Q15046-2;H3BVA8;J3KRL2;H3BPV7;H3BRC9	Q15046	KARS	Lysine--tRNA ligase	68.047	5877900	14515000	15643000	19914000	6760600	33686000	8029200	22647000	287.58	34.5	6	0.844097	0.134868
189	Q9UBF2;Q9UBF2-2	Q9UBF2	COPG2	Coatomer subunit gamma-2	97.621	516530	470950	2146900	1007200	0	393310	0	0	34.118	11.3	2	0.000859002	-4.59675	+
542	O60341;R4GMQ1;O60341-2;R4GMP9	O60341	KDM1A	Lysine-specific histone demethylase 1A	92.902	472480	1198400	1873600	1389900	225070	1324000	209870	321760	46.975	10.3	4	0.0208587	-1.93814
543	Q7LBC6;Q7LBC6-3;Q7LBC6-2	Q7LBC6	KDM3B	Lysine-specific demethylase 3B	191.58	81202	23199	11462	13891	92657	210820	143450	179010	18.653	2	3	0.0306975	2.34198
544	Q07666;Q07666-3;Q07666-2	Q07666	KHDRBS1	KH domain-containing, RNA-binding, signal transduction-associated protein 1	48.227	1650200	4023800	6948700	7086600	1212200	7669600	456030	2391900	26.822	19.2	3	0.0642717	-1.5056
545	A0A087WTP3;Q92945;M0R0I5;M0QYH3;M0QXW7;M0R3J3;M0QYG1;M0R0C6	A0A087WTP3	KHSRP	Far upstream element-binding protein 2	73.027	5610800	5605700	23411000	11739000	52167	12574000	763420	4050800	159.52	32.5	8	0.0115817	-3.36829
546	J3KN16;Q5VYK3;R4GMY1;R4GMY3	J3KN16	KIAA0368	Proteasome-associated protein ECM29 homolog	223.69	112360	0	0	0	23881	230840	95773	107090	36.019	2.7	4	0.511336	0.566593
483	P14866;M0QXS5;A0A3B3ITJ4;P14866-2;B4DVF8;M0R1W6;M0QYL7;M0R076;H7C464	P14866	HNRNPL	Heterogeneous nuclear ribonucleoprotein L	64.132	4583500	6516400	11782000	20463000	0	4661300	1157900	1556500	224.05	41.4	9	0.00287521	-4.56774	+	+
548	Q96AT1	Q96AT1	KIAA1143	Uncharacterized protein KIAA1143	17.465	108980	233400	100220	138670	0	63915	0	0	12.94	9.1	1	0.0272129	-2.04329
549	A0A087X211;Q8TCG1;Q8TCG1-2;F8WF26;F8WAX6	A0A087X211	KIAA1524	Protein CIP2A	102.28	30235	26923	0	69339	3430.2	25027	50472	81956	19.304	3.4	5	0.352322	-0.817883
550	Q9HCM3-2;Q9HCM3;Q9HCM3-3;Q9HCM3-4	Q9HCM3-2	KIAA1549	UPF0606 protein KIAA1549	208.91	146790	107470	253480	139500	78942	0	0	0	21.055	2	4	0.0805532	-1.44327
551	Q9NS87;Q9NS87-2;C9JKA9;Q9NS87-4;H7BZT2;D6RCT7;Q9NS87-3	Q9NS87	KIF15	Kinesin-like protein KIF15	160.16	27996	80272	191430	105190	62284	77288	28896	85046	34.597	4.4	7	0.590858	-0.439388
552	H7C0K6;A0A3B3IT28;Q4R9M9;A0A087WWA3;A0A3B3ITW6;A0A3B3ITE5;A0A3B3ITF7;A0A3B3IU40;A0A3B3IUA1;A0A3F2YNW9;O43896;O60333-2;Q12756-3;Q12756;Q12756-2;O60333-3;O60333;O60333-4	H7C0K6	KIF1A	Kinesin-like protein;Kinesin-like protein KIF1C;Kinesin-like protein KIF1B;Kinesin-like protein KIF1A	49.318	44060	0	71802	0	36755	109380	73478	84610	7.676	2.9	18	0.338756	0.811021
553	Q86VH2-4;Q86VH2-3;Q86VH2	Q86VH2-4	KIF27	Kinesin-like protein KIF27	33.547	146760	0	717770	186500	184590	83386	35516	400950	6.9809	4.2	3	0.549567	-0.541343
554	O00139-2;O00139-1;O00139-5;O00139;O00139-4;D6R9M0;H0Y8H2;Q8N4N8	O00139-2	KIF2A	Kinesin-like protein KIF2A	75.042	471590	604360	3417300	967300	0	2491500	454290	565750	78.87	17.3	8	0.050869	-1.82641
555	Q99661-2;Q99661;Q5JR89;Q5JR91;H0Y5Z9	Q99661-2	KIF2C	Kinesin-like protein KIF2C	75.561	524560	720350	1995700	1051300	65634	3003800	0	573890	104.24	15.5	5	0.0371291	-2.59987
556	O95239-2;O95239;Q2VIQ3	O95239-2	KIF4A	Chromosome-associated kinesin KIF4A	128.46	217840	294100	1234800	369380	62646	355890	41373	494510	45.442	7.1	3	0.0806982	-1.63204
557	P33176	P33176	KIF5B	Kinesin-1 heavy chain	109.68	207450	239660	710390	502180	76448	777530	241500	382270	70.746	10.4	1	0.299018	-0.720636
558	Q9BW19;A2AB20;A0A140T9E6	Q9BW19	KIFC1	Kinesin-like protein KIFC1	73.747	0	61212	202520	194450	31827	720980	51126	141400	30.739	3.6	3	0.703576	0.28104
651	H0Y4J2;A6NHR2;S4R369;Q9BZE1	H0Y4J2	MRPL37	39S ribosomal protein L37, mitochondrial	29.485	833000	926420	1615500	2292900	600950	0	0	0	13.445	8.7	4	0.00347504	-4.5589	+
560	P52294;C9J352;C9JWD9;F2Z3G4;C9J4U1;C9JYI4;O15131	P52294	KPNA1	Importin subunit alpha-5;Importin subunit alpha-5, N-terminally processed	60.221	1354800	3684100	9059500	4134200	144850	7001400	3121600	2010100	119.59	11.2	7	0.0836943	-1.48652
561	P52292;J3QLL0;J3KS65;J3QL07	P52292	KPNA2	Importin subunit alpha-1	57.861	1502300	2630400	5400000	12983000	891150	6845900	942930	1099400	323.31	20.4	4	0.0588304	-1.63512
562	O00505;H7C4F6	O00505	KPNA3	Importin subunit alpha-4	57.81	1852200	5044400	3763900	5310800	2326500	6338300	1094000	1763600	40.722	9.4	2	0.237701	-0.882751
563	O60684;S4R3E5;Q5TFJ7	O60684	KPNA6	Importin subunit alpha-7	60.029	112310	254130	253680	746040	0	262370	23286	132160	15.668	7.6	3	0.0111366	-2.48599
564	Q14974;Q14974-2;J3KTM9;J3QR48;J3QKQ5;J3QRG4	Q14974	KPNB1	Importin subunit beta-1	97.169	5808400	11879000	30493000	18915000	1911900	37820000	12782000	14640000	190.42	25.7	6	0.542909	-0.444012
565	Q5T749	Q5T749	KPRP	Keratinocyte proline-rich protein	64.135	0	58268	21157	4079200	12919	5408.9	1721300	123120	25.545	3.5	1	0.644575	-0.936602		+
566	Q86UP2-2;Q86UP2-3;Q86UP2-4;Q86UP2;G3V4Y7;B7Z6P3;H0YJP2;H0YJZ8;G3V5P0;G3V5G2	Q86UP2-2	KTN1	Kinectin	149.61	420390	936610	1572400	2309500	85482	590150	309080	694360	201.52	13.6	10	0.0130421	-2.14457
567	P11279;P11279-2	P11279	LAMP1	Lysosome-associated membrane glycoprotein 1	44.882	1020000	2391400	8955600	6216800	0	12244000	3194900	885450	14.945	4.8	2	0.0672647	-1.97108
568	P28838;P28838-2;H0Y9Q1	P28838	LAP3	Cytosol aminopeptidase	56.166	1101300	1774500	4342300	5513200	736180	4724500	1204500	1122700	96.662	23.5	3	0.147191	-1.09107
569	Q6PKG0;Q6PKG0-3;A0A0B4J210;E5RH50;H0YBW1;H0YC33;H0YC73;H0YBM7;A0A3B3ISF0;Q659C4-7;Q659C4-6;Q659C4-5;Q659C4-2;Q659C4;H0YAN4;Q659C4-9;E5RHK4;H0YBJ5	Q6PKG0	LARP1	La-related protein 1	123.51	6778000	4729700	14621000	4649700	217590	3931900	1384900	2613800	262.79	27.7	18	0.0126636	-2.68797
570	Q71RC2-6;Q71RC2-5;Q71RC2-3;Q71RC2;Q71RC2-4;Q96J85;Q71RC2-7;Q71RC2-2;Q8TBL5;A0A087WTL9;X6RLN4;F8W1I4;F8VY40	Q71RC2-6	LARP4	La-related protein 4	72.733	80643	144570	2292400	532170	0	0	0	473980	27.606	7.5	13	0.0103409	-3.11713
571	Q92615;H0Y4V9;H0Y641	Q92615	LARP4B	La-related protein 4B	80.551	282530	351530	355250	589530	0	0	0	904030	25.26	6.8	3	0.0249517	-2.6545
572	Q4G0J3;Q4G0J3-3;H0YA82;D6R9Z6;D6RFF0;Q4G0J3-2;D6RBH8;D6RF22;D6RF49;D6RAF3	Q4G0J3	LARP7	La-related protein 7	66.898	532530	1855300	2191300	2040600	82928	97041	33165	0	102.83	15.3	10	0.000505389	-4.54919	+
573	A0A6I8PL42;A0A6I8PIV1;Q9P2J5;A0A6I8PLB8;A0A6I8PRS0;B4DER1;A0A6I8PIT3;Q9P2J5-2;A0A6I8PS05;A0A6I8PLB3;A0A6I8PIP7;A0A6I8PTV8;A0A6I8PRU9;Q9P2J5-3	A0A6I8PL42	LARS	Leucine--tRNA ligase, cytoplasmic	129.21	2248300	2904000	6746800	4063500	308050	5483800	1185800	2958700	143.04	17.4	14	0.0726301	-1.4992
574	Q15031;A0A499FJL2;A0A494C1E0;E9PHM2;A0A2R8Y581;C9JYR8	Q15031	LARS2	Probable leucine--tRNA ligase, mitochondrial	101.97	275460	239750	647380	192010	0	462550	64650	141800	20.349	3.5	6	0.0542963	-1.78808
575	Q9Y4W2-3;Q9Y4W2-2;Q9Y4W2	Q9Y4W2-3	LAS1L	Ribosomal biogenesis protein LAS1L	76.844	121540	169840	210140	211820	55970	276420	122110	130590	7.686	1.9	3	0.417879	-0.593302
462	P16401	P16401	HIST1H1B	Histone H1.5	22.58	752270000	611680000	1030500000	981570000	45304000	69195000	6883400	87489000	323.31	40.3	1	0.00027766	-4.53492	+	+
577	Q573B4;P06239;P06239-3;E9PJ92;P06239-2;E9PAP0;F8W6B9;E9PKQ8	Q573B4	LCK	Non-specific protein-tyrosine kinase;Tyrosine-protein kinase Lck	58.333	7181900	10104000	7489800	9145500	2092300	6191900	2838900	3191300	121.28	30.8	8	0.0661302	-1.5304
578	P13796;Q5TBN3;P13796-2;A0A0A0MSQ0;P13797-3;P13797-2;P13797;Q5TBN5;U3KQI3	P13796	LCP1	Plastin-2	70.288	16021000	35924000	58336000	57398000	10115000	131600000	73070000	49386000	323.31	55.5	9	0.615156	0.367514		+
579	P00338;P00338-3;P00338-2;P00338-5;P00338-4;F5GYU2;F5GXY2;F5GXH2;F5H6W8;F5H5J4;F5GZQ4;F5GXU1;F5GWW2;F5GXC7;F5H8H6;Q6ZMR3;A0A087WUM2;F5H155;P07864;F5H5G7;G3XAP5;F5H245	P00338	LDHA	L-lactate dehydrogenase A chain	36.688	9162000	23682000	77926000	63113000	14104000	113130000	23060000	21506000	323.31	46.1	22	0.889565	-0.0991624		+
580	A0A5F9ZHM4;P07195;A0A3B3IS95;A8MW50;C9J7H8;F5H793	A0A5F9ZHM4	LDHB	L-lactate dehydrogenase B chain;L-lactate dehydrogenase	37.294	33005000	60334000	140760000	185590000	49503000	171720000	41037000	58904000	323.31	53.4	6	0.683787	-0.291873		+
581	Q8WVC0;Q8WVC0-2	Q8WVC0	LEO1	RNA polymerase-associated protein LEO1	75.403	14828	24764	216030	35729	0	462570	12081	33616	20.219	6.6	2	0.82477	-0.215861
582	Q32P28-4;Q32P28;Q32P28-3	Q32P28-4	LEPRE1	Prolyl 3-hydroxylase 1	78.921	372410	372360	820080	248550	17841	0	209020	506950	24.776	3.2	3	0.0972628	-1.88407
583	O95202;O95202-3;O95202-2	O95202	LETM1	LETM1 and EF-hand domain-containing protein 1, mitochondrial	83.353	116730	397520	1404800	1144300	356690	3968500	1741900	1382100	72.89	12.9	3	0.102515	1.22488
1234	P11387;Q969P6-2;Q969P6;E5RIC7;E5RJ95;E5RFS0;E5RJ33;H0YBR3;H0YAR3;H0YC03;E5RGE7;E5RGR4;E5RFE3;E5RGR2	P11387	TOP1	DNA topoisomerase 1	90.725	83114000	50530000	242270000	92760000	1915700	32825000	726680	12980000	323.31	44.7	14	0.00124844	-4.51247	+
585	K7ERZ5;P49916-4;P49916-3;P49916-2;P49916;K7EQB6;K7ENR9	K7ERZ5	LIG3	DNA ligase 3	61.696	0	323130	526970	412990	58937	739860	158630	345750	18.845	5.7	7	0.724996	-0.261936
586	P49257	P49257	LMAN1	Protein ERGIC-53	57.548	594360	463820	3478000	4777500	0	4071300	73898	1535600	25.148	5.5	1	0.0287877	-2.71435
587	P20700;E9PBF6;A0A0D9SFE5;A0A0D9SFY5;A0A0C4DGC5;Q3BDU5;Q5TCI8;P02545-5;P02545-2;P02545-4;P02545-6;P02545-3;P02545	P20700	LMNB1	Lamin-B1	66.408	1851200	4021800	8161600	7044500	921740	24675000	10524000	7940400	172.71	32.6	13	0.547129	0.467789		+
588	Q03252	Q03252	LMNB2	Lamin-B2	69.948	703020	1106500	2094500	1790000	332560	3054400	2311900	1653800	95.103	24.7	1	0.874937	-0.116594		+
589	Q9UIQ6-3;Q9UIQ6-2;Q9UIQ6	Q9UIQ6-3	LNPEP	Leucyl-cystinyl aminopeptidase;Leucyl-cystinyl aminopeptidase, pregnancy serum form	115.06	47319	43101	113930	83489	29799	35799	108060	81787	13.135	2.2	3	0.78718	-0.216973
590	K7EJE8;K7EKE6;P36776-3;P36776-2;P36776;K7ER27;K7ERR6	K7EJE8	LONP1	Lon protease homolog, mitochondrial	93.296	636270	1878500	6457000	2410500	196480	4951400	433660	2014300	106.53	14.1	7	0.084815	-1.44149
591	A0A494C1L5;P50851-2;P50851;E9PEM5;A0A494BZW2;H0YAC6;A0A494C0R9;A0A3B3IS13;H0Y9N9;H0YA17;A0A3B3ISK3;A0A3B3IU76;Q5T321;A0A0D9SF28;F5GXV7;Q8NFP9	A0A494C1L5	LRBA	Lipopolysaccharide-responsive and beige-like anchor protein	317.79	27552	56727	170060	127570	3722	6273.9	2962	216060	52.631	3.1	16	0.040676	-2.35262
592	P42704;B8ZZ38;A0A0C4DG06;C9JCA9;A0A0C4DG51;Q9NP80-3;Q9NP80-2;Q9NP80	P42704	LRPPRC	Leucine-rich PPR motif-containing protein, mitochondrial	157.9	1554800	2270800	8569400	3695300	435220	10475000	2255700	5615500	307.48	24.5	8	0.599225	-0.408223
593	Q8N1G4	Q8N1G4	LRRC47	Leucine-rich repeat-containing protein 47	63.472	252790	383940	579160	572640	266740	1209100	337320	542850	85.422	9.6	1	0.893397	-0.0907306
594	Q32MZ4-3;Q32MZ4-2;Q32MZ4;C9JTC6;Q32MZ4-4	Q32MZ4-3	LRRFIP1	Leucine-rich repeat flightless-interacting protein 1	82.688	1043200	1276100	1954100	1636100	322260	779060	223930	527330	244.74	11.6	5	0.0113757	-2.20131
595	Q9Y608;C9JSU1;Q9Y608-2;Q9Y608-4;Q9Y608-5	Q9Y608	LRRFIP2	Leucine-rich repeat flightless-interacting protein 2	82.17	98494	373610	167690	264610	43604	83895	0	0	29.432	4.7	5	0.0351389	-2.0133
596	Q3MHD2-2;Q3MHD2;K7ELG9	Q3MHD2-2	LSM12	Protein LSM12 homolog	21.999	542320	2358000	2389700	2948000	422270	1640600	250750	179560	14.267	15.7	3	0.0158749	-2.46836		+
597	Q8ND56-3;Q8ND56-2;Q8ND56;I3L4Q1;K7EMZ9;A0A140TA76	Q8ND56-3	LSM14A	Protein LSM14 homolog A	46.411	0	681220	353980	1053200	245600	1659300	295430	50289	14.632	4.7	6	0.920495	-0.133416
598	P48449-3;P48449;P48449-2;A0A0G2JQD0;C9J315;H7C3A5	P48449-3	LSS	Lanosterol synthase	82.198	222740	258860	1724300	1356400	40906	5610100	456060	911940	67.984	11.2	6	0.622189	-0.441783
599	P09960;P09960-2;P09960-4;P09960-3;B4DEH5	P09960	LTA4H	Leukotriene A-4 hydrolase	69.284	190850	712050	1077200	1887400	91425	4006900	1811000	1021400	58.774	15.5	5	0.928141	0.0705833
600	Q96GA3;A0A075B6Q4	Q96GA3	LTV1	Protein LTV1 homolog	54.854	54494	0	397560	624220	154970	274150	87127	307970	25.188	9.3	2	0.893225	-0.106636
601	B8ZZ10;A8MYV2;Q9NQ29-2;Q9NQ29-3;Q9NQ29;B8ZZ09;B8ZZ08	B8ZZ10	LUC7L	Putative RNA-binding protein Luc7-like 1	21.372	920180	2595400	731870	906800	581100	1434100	169400	421030	37.981	18.7	7	0.0642865	-1.56303
329	A0A087WUT6;O60841	A0A087WUT6	EIF5B	Eukaryotic translation initiation factor 5B	138.68	1265400	1844500	6316400	3188500	39012	1585600	0	422600	100.69	13	2	0.00138109	-4.49324	+
979	P62906	P62906	RPL10A	60S ribosomal protein L10a	24.831	133100000	229960000	181770000	229630000	9598600	14482000	929040	57976000	284.7	59.4	1	0.00114174	-4.48382	+
604	Q5VWZ2-2;Q5VWZ2	Q5VWZ2-2	LYPLAL1	Lysophospholipase-like protein 1	24.476	0	1322200	962100	948790	216780	572930	350410	881640	7.5731	4.5	2	0.971693	-0.041663
463	P16403	P16403	HIST1H1C	Histone H1.2	21.364	284580000	348350000	350490000	254940000	15764000	10142000	7447700	41475000	202.8	43.7	1	0.000831452	-4.46812	+	+
184	R4GMW6;R4GMX3;Q9UBI1	R4GMW6	COMMD3-BMI1	COMM domain-containing protein 3	18.133	172830	679000	632020	638350	0	0	0	0	7.5149	5.7	3	0.000162298	-4.45477	+
607	P61326-2;P61326	P61326-2	MAGOH	Protein mago nashi homolog	12.844	908460	0	2572500	3017300	546400	1315000	334960	2868300	6.1141	17.4	2	0.788495	-0.220544
608	E9PGC8;P78559;P78559-2	E9PGC8	MAP1A	Microtubule-associated protein 1A;MAP1A heavy chain;MAP1 light chain LC2	331.25	12709	55757	281240	147870	15142	6897.8	2937.2	13686	60.476	3.9	3	0.0143078	-2.69808
609	Q66K74-2;Q66K74	Q66K74-2	MAP1S	Microtubule-associated protein 1S;MAP1S heavy chain;MAP1S light chain	109.79	59325	35713	206840	97366	0	310110	77467	182160	10.288	1.7	2	0.947724	0.051166
610	Q9Y2U5	Q9Y2U5	MAP3K2	Mitogen-activated protein kinase kinase kinase 2	69.74	40806	69133	95847	84643	0	0	0	0	6.6089	1.5	1	0.270864	-0.895769
611	P27816-5;H7C4C5	P27816-5	MAP4	Microtubule-associated protein;Microtubule-associated protein 4	85.251	0	0	0	0	79389	0	79568	0	6.8898	19.5	2	0.559415	-0.514708
612	C9J840;G5E948;E7EX83;E7ENQ1;A0A0D9SG62;O95819-3;G3XAA2;H7C360;O95819-4;A0A0D9SEY1;O95819-5;O95819;O95819-2;O95819-6;E7EN19;H7C0P6;A0A590UJE1;I3L2I2;C9J338;Q9UKE5-2;Q8N4C8-3;Q9UKE5-4;Q8N4C8;Q9UKE5-6;Q8N4C8-4;Q9UKE5-3;Q8N4C8-2;Q9UKE5-7;Q9UKE5-5;Q8N4C8-5;Q9UKE5-8;Q9UKE5	C9J840	MAP4K4	Mitogen-activated protein kinase kinase kinase kinase 4	113.56	139110	266700	209420	183690	155470	197020	47651	176580	79.693	10.1	32	0.37466	-0.73201
613	P28482-2;P28482;P27361-2	P28482-2	MAPK1	Mitogen-activated protein kinase 1;Mitogen-activated protein kinase 3	36.432	1882600	2729400	1957300	5754700	2732800	6350800	1582800	3248100	15.136	7.3	3	0.986792	0.0117771
614	Q16539-2;Q16539-3;Q16539;B4E0K5;Q16539-5;Q16539-4;E7EX54;B5TY33	Q16539-2	MAPK14	Mitogen-activated protein kinase 14	41.493	115200	131340	300850	3683600	189500	330090	0	89949	30.567	12.5	8	0.157369	-1.63279
615	Q15691	Q15691	MAPRE1	Microtubule-associated protein RP/EB family member 1	29.999	597510	2108000	1803000	2759100	865590	1338300	421470	601530	17.399	16	1	0.0995203	-1.46007
616	P49006	P49006	MARCKSL1	MARCKS-related protein	19.529	593770	396590	0	751770	660240	3570800	545440	1125900	37.109	27.2	1	0.0949564	1.78567
617	P56192;H0YIP0;P56192-2;H0YHV5;H0YHL6;H0YI94;H0YI27	P56192	MARS	Methionine--tRNA ligase, cytoplasmic	101.11	2346600	2312900	7580000	2524200	373490	12173000	1577700	2484000	149.45	17.2	7	0.305789	-0.851572
618	P31153;P31153-2	P31153	MAT2A	S-adenosylmethionine synthase isoform type-2	43.66	3616600	4651000	13470000	19190000	3550000	4407000	1293500	4472100	48.776	17.2	2	0.052647	-1.58442
619	K7EQY5;P42679-3;P42679;P42679-2	K7EQY5	MATK	Non-specific protein-tyrosine kinase;Megakaryocyte-associated tyrosine-protein kinase	56.34	0	0	0	0	169940	353580	82550	208150	59.692	4	4	0.069903	1.71982
620	P43243;A8MXP9;A0A0R4J2E8;D6REM6;D6R991;P43243-2;B3KM87;H0Y8T4;Q68E03;D6R8Z5;A0A1B0GX04;D6RIA2;D6RB45;D6RE02;D6REK4;D6RCM3;D6RBS2;D6RAY2;D6RAM9;D6R9F3;D6RBI2;D6RBK5	P43243	MATR3	Matrin-3	94.622	4061600	6559200	21799000	11945000	1110100	22310000	5990800	10687000	323.31	27.7	22	0.403728	-0.630745		+
1151	O76094;O76094-2;D6RDY6;R4GNC1	O76094	SRP72	Signal recognition particle subunit SRP72	74.605	3735600	5863800	11219000	9356100	290360	4279700	0	1880600	174.34	31.1	4	0.00298309	-4.41444	+
1019	M0R3H0;M0R210;P62249;M0QX76;M0R1M5;Q6IPX4	M0R3H0	RPS16	40S ribosomal protein S16	11.075	3383800	11197000	6195200	9426800	316290	936340	53538	2764300	19.426	29	6	0.00108076	-4.39626	+	+
623	P49736;H0Y8E6;F8WDM3;C9J013;C9JZ21	P49736	MCM2	DNA replication licensing factor MCM2	101.89	5462000	6151300	25406000	7921000	1238800	22855000	3500700	6840500	270.4	30.2	5	0.235857	-0.952464
624	P25205;P25205-2;J3KQ69;A0A499FHX9;Q7Z6P5	P25205	MCM3	DNA replication licensing factor MCM3	90.98	7410300	11123000	33179000	17577000	2032000	37561000	9312400	13968000	323.31	39.6	5	0.397828	-0.632944
625	A0A3B3IU45;P33991;A0A3B3IT92;E5RG31;A0A3B3IS57;A0A3B3ITP6;A0A3B3IRR8;E5RFR3	A0A3B3IU45	MCM4	DNA replication licensing factor MCM4	91.19	3412100	3345300	11539000	6241900	337580	7966700	1984700	3711400	152.48	26.3	8	0.0716068	-1.57726
626	P33992;B1AHB1;B1AHB2;B1AHA9;F8WFD7	P33992	MCM5	DNA replication licensing factor MCM5;DNA helicase	82.285	3395400	3128900	23278000	5543400	1188700	27400000	4310400	4976400	209.26	41.1	5	0.655557	-0.35234
627	Q14566	Q14566	MCM6	DNA replication licensing factor MCM6	92.888	7142600	6566800	25068000	10374000	815880	26137000	6366700	10747000	323.31	33.4	1	0.323296	-0.870855
628	P33993;P33993-3;P33993-2;C9J8M6	P33993	MCM7	DNA replication licensing factor MCM7	81.307	6728800	7301800	36177000	12639000	919060	31093000	7214700	14233000	277.72	39.8	4	0.341449	-0.82433
629	Q9BTE3;Q9BTE3-2;Q9BTE3-3	Q9BTE3	MCMBP	Mini-chromosome maintenance complex-binding protein	72.979	0	111920	496460	437360	21752	1007900	167580	799310	27.403	7	3	0.84984	0.132829
630	Q14676-2;Q14676;Q14676-3;Q14676-4;A2AB05;A2AB06;A2AB07;A0A087X0R2;H0Y6Z8	Q14676-2	MDC1	Mediator of DNA damage checkpoint protein 1	197.6	52697	300650	275330	306220	36199	72183	0	35555	54.546	5.8	9	0.0121858	-2.64096
631	P40925;P40925-3;A0A5K1VW95;P40925-2;B9A041;B8ZZ51;C9JF79;C9JRL4;C9JLV6	P40925	MDH1	Malate dehydrogenase, cytoplasmic;Malate dehydrogenase	36.426	4413900	6364700	21433000	35025000	7474900	22574000	5089900	8694400	83.71	33.8	9	0.548952	-0.439688
632	P40926;P40926-2;G3XAL0	P40926	MDH2	Malate dehydrogenase, mitochondrial;Malate dehydrogenase	35.503	6585000	12389000	30809000	34750000	11117000	32834000	6417900	15229000	150.7	53.3	3	0.609538	-0.36011		+
633	Q9NU22;Q5T795;M0QXR3	Q9NU22	MDN1	Midasin	632.81	12239	422390	646380	1162800	17849	2884300	740140	4844.4	69.554	2.1	3	0.456712	-1.16886
634	P23368;A0A1W2PPH1;A0A1W2PQH3;A0A1W2PQY8;A0A1W2PQT3;A0A1W2PR68;A0A1W2PQF8;P23368-2;A0A1W2PQ37;A0A1W2PRS2;A0A1W2PRY9;A0A1W2PQH4;A0A1W2PRH1;E9PCP1;A0A1W2PPY2;Q6TCH8;E9PMB9;Q16798-2;Q16798	P23368	ME2	NAD-dependent malic enzyme, mitochondrial	65.443	1972.4	1198900	1633600	3388400	749710	5147300	412460	1952800	122.98	19.2	19	0.260457	1.8262
635	Q7L2J0	Q7L2J0	MEPCE	7SK snRNA methylphosphate capping enzyme	74.354	115740	234770	334050	353340	0	162530	0	148600	22.203	4.4	1	0.0148026	-2.10654
636	G3V238;A0A494BZY7;Q5JPI9	G3V238	METTL10	Protein-lysine N-methyltransferase METTL10	11.347	793090	1308700	1188000	1255400	658950	828900	250260	12497	16.856	14.4	3	0.0371737	-2.7615
637	F5H6D8;B4DTN4;H0YFV6;Q86U44	F5H6D8	METTL3	N6-adenosine-methyltransferase 70 kDa subunit	26.266	35786	224460	273430	108850	0	0	292300	0	7.1378	4.5	4	0.197699	-1.48335
638	P55081	P55081	MFAP1	Microfibrillar-associated protein 1	51.958	58088	129650	234530	333680	0	744860	0	290650	17.569	6.4	1	0.384133	-0.697816
1130	K7ERG4;P62316;P62316-2	K7ERG4	SNRPD2	Small nuclear ribonucleoprotein Sm D2	8.7769	7730300	10057000	27502000	18078000	665260	2301000	663450	650190	22.05	34.6	3	0.000149556	-4.37762	+
640	H3BU53;Q8IWI9-3;Q8IWI9	H3BU53	MGA	MAX gene-associated protein	127.14	9956.4	17940	28215	17655	13784	0	0	0	8.3756	1.1	3	0.433367	0.616852
641	Q5JRA6-2;Q5JRA6;A0A0A0MRH6;Q5JRA6-4	Q5JRA6-2	MIA3	Melanoma inhibitory activity protein 3	206.89	7007.5	34709	20137	26030	0	88546	18312	108730	13.751	1.2	4	0.342555	0.757478
642	Q8IUF8-4;Q8IUF8;H0Y9L8;Q8IUF8-3;Q8IUF8-2	Q8IUF8-4	MINA	Bifunctional lysine-specific demethylase and histidyl-hydroxylase MINA	52.672	224340	0	569820	438450	181310	935570	49989	38678	17.109	5.8	5	0.658995	-0.518097
643	P46013;P46013-2	P46013	MKI67	Antigen KI-67	358.69	160200	352170	544440	411820	132040	225750	15980	149450	222.56	11.1	2	0.0541443	-1.85472
644	A0A669KBB4;A0A669KBK2;P40692;H0Y818;A0A669KAW3;P40692-3;E7EUC9;A0A669KB03;P40692-2;F2Z298;E9PF25;H0Y793;H0Y5L7;A0A087WX20	A0A669KBB4	MLH1	DNA mismatch repair protein Mlh1	63.033	250060	161010	990190	893310	0	620620	340510	665920	29.154	8.1	14	0.149197	-1.28643
645	Q96T76-9;Q96T76;Q96T76-8;Q96T76-5;H7C1W5;H0Y746;Q5T454;Q96T76-7	Q96T76-9	MMS19	MMS19 nucleotide excision repair protein homolog	108.38	254640	305860	768060	522060	0	886240	218890	256830	31.582	5.4	8	0.0822514	-1.57956
306	A0A087WW69;F8W8L6;A0A087WTA5;E7ERK9;Q9UI10-3;Q9UI10;Q9UI10-2	A0A087WW69	EIF2B4	Translation initiation factor eIF-2B subunit delta	25.111	418920	584960	1201500	1554500	58008	0	27197	0	18.975	12.3	7	0.000589462	-4.36155	+
647	Q9HCE1;Q5JR04;Q9HCE1-2;Q9HCE1-3	Q9HCE1	MOV10	Putative helicase MOV-10	113.67	13253000	7920600	19680000	10468000	1297900	6107000	3551300	5847700	269.47	26.9	4	0.0334066	-1.93759
648	J3KSI4;I3L1D2;I3L4E0;J3QS48;I3L295;J3KT75;J3QW43;J3QRD5;O75352-2;O75352	J3KSI4	MPDU1	Mannose-P-dolichol utilization defect 1 protein	5.7856	757700	5995000	8221200	16190000	4207600	3742800	4700400	10023000	6.9097	19.2	10	0.977005	-0.0262944
649	A0A0A0MT47;Q99549;Q99549-2	A0A0A0MT47	MPHOSPH8	M-phase phosphoprotein 8	36.013	124640	121930	438280	341440	0	538450	0	0	8.3883	4.5	3	0.0289744	-2.33244
449	A0A1W2PQ78;A0A1W2PNM1;A0A0D9SFP2;E9PF18;Q16836;Q16836-3;Q16836-2;A0A1W2PQV5;A0A0A0MSE2;A0A1W2PQC2;A0A1W2PRT2	A0A1W2PQ78	HADH	Hydroxyacyl-coenzyme A dehydrogenase, mitochondrial	19.269	873160	876580	3515400	2856300	0	3084100	107320	0	19.62	19.3	11	0.00434885	-4.35763	+
1005	H0Y5B4;H7BZ11;J3KQN4;P83881;H7BY91;H0Y3V9	H0Y5B4	RPL36A	60S ribosomal protein L36a	13.228	1608400	2022100	4565400	3246900	493260	818950	0	0	19.979	17	6	0.00170298	-4.31961	+
652	Q9NYK5;C9JG87;Q9NYK5-2	Q9NYK5	MRPL39	39S ribosomal protein L39, mitochondrial	38.711	270840	140410	1164500	3288200	68085	532130	0	245490	59.526	16.3	3	0.0229934	-2.22031
1085	Q13435;E9PPJ0;E9PJ04;H0YCG1;E9PJT3;H0YEX5;E9PIL8	Q13435	SF3B2	Splicing factor 3B subunit 2	100.23	5732400	6109600	12965000	8119700	87202	3772000	222720	1206900	139.85	16.1	7	0.0005971	-4.3164	+
654	P82664	P82664	MRPS10	28S ribosomal protein S10, mitochondrial	22.999	1489500	1539000	2019600	1791600	22922	744880	364010	2058600	7.0944	6	1	0.0238045	-2.7576
655	Q5T8A0;Q9Y399	Q5T8A0	MRPS2	28S ribosomal protein S2, mitochondrial	30.479	627090	775730	879820	944090	240940	416860	120510	0	9.1075	4.1	2	0.0121002	-2.51157
656	G5EA06;Q92552;Q92552-2;D6RH20;D6RJC7	G5EA06	MRPS27	28S ribosomal protein S27, mitochondrial	41.329	1000100	59783	1583100	956710	27039	1010400	310830	36070	52.134	19	5	0.0952766	-2.164
603	Q9NX58;D6RDJ1	Q9NX58	LYAR	Cell growth-regulating nucleolar protein	43.614	5189400	8610800	11912000	16071000	2394300	5229000	198000	80257	100.22	29.6	2	0.00352098	-4.30727	+
658	P82673;H0YG82;P82673-2	P82673	MRPS35	28S ribosomal protein S35, mitochondrial	36.844	561050	620100	982580	4651200	779660	513680	0	0	29.943	17.3	3	0.0208603	-3.56638
304	C9J2Z4;A0A024R571;Q9H4M9;C9JC03;C9JDQ8;Q9NZN3	C9J2Z4	EHD1	EH domain-containing protein 1	34.721	692200	724740	1088900	4275300	0	684370	158030	0	34.137	18	6	0.00583476	-4.29925	+
660	P82933;H7BZC4	P82933	MRPS9	28S ribosomal protein S9, mitochondrial	45.834	206900	1507700	739220	8735000	1935900	0	0	0	82.353	23	2	0.0420776	-4.34669
661	Q9UKD2	Q9UKD2	MRTO4	mRNA turnover protein 4 homolog	27.56	618150	979300	1755900	1573300	116500	148930	0	1360400	23.252	15.1	1	0.0126636	-3.30926
662	P26038;V9GZ54;E9PQ82;E9PNV3;P35241-3;E9PNP4;A0A2R8Y5P0	P26038	MSN	Moesin	67.819	5735100	17581000	31572000	39013000	6294000	76568000	22423000	41780000	323.31	70	7	0.484019	0.478667
663	H0Y4T7;E7ESY4;Q13330-3;Q13330;E9PCS8;E7EQY4;F6RRE2;E7EV10;Q13330-2;Q9BTC8-2;Q9BTC8;F8W9Y9	H0Y4T7	MTA1	Metastasis-associated protein MTA1;Metastasis-associated protein MTA3	57.269	68395	106570	94388	350750	7617.3	1085200	153950	522220	26.698	12.7	12	0.878047	0.141513
664	O94776;O94776-2	O94776	MTA2	Metastasis-associated protein MTA2	75.022	85556	173990	252620	818300	40773	3163500	775310	1825400	89.292	20.7	2	0.180637	1.1804
665	E5RJU9;Q86UE4;H0YB56;H0YBE0;H0YBJ8	E5RJU9	MTDH	Protein LYRIC	57.521	16874	314670	1017700	1737500	0	413640	0	0	60.037	20.2	5	0.0190791	-2.82259
666	P11586;V9GYY3;A0A384N5Y3;F5H2F4;V9GZ78;A0A494C1T2	P11586	MTHFD1	C-1-tetrahydrofolate synthase, cytoplasmic;Methylenetetrahydrofolate dehydrogenase;Methenyltetrahydrofolate cyclohydrolase;Formyltetrahydrofolate synthetase;C-1-tetrahydrofolate synthase, cytoplasmic, N-terminally processed	101.56	7223600	9273100	37007000	17062000	1738500	37385000	6636200	16172000	323.31	45	6	0.35905	-0.722124
667	A0A087WVM4;B7ZM99;Q6UB35;H0Y327;Q4VXM0;Q6UB35-2;Q4VXM1;Q5JYA8;Q5JYA3	A0A087WVM4	MTHFD1L	Monofunctional C1-tetrahydrofolate synthase, mitochondrial	99.31	1602200	1811900	4500700	2665100	392500	5180700	492100	2791400	93.815	18.3	9	0.140752	-1.19218
668	H3BN04;P49914	H3BN04	MTHFS	5-formyltetrahydrofolate cyclo-ligase	4.9367	158760	3475900	2794900	2375700	1545500	3817000	231620	0	12.086	22.7	2	0.182377	-2.01581
669	Q9NVV4;Q9NVV4-2	Q9NVV4	MTPAP	Poly(A) RNA polymerase, mitochondrial	66.171	0	14517	0	0	85354	81608	128200	221860	6.8811	1.5	2	0.128732	1.34512
670	Q13505-3;Q13505-2;Q13505	Q13505-3	MTX1	Metaxin-1	35.777	131410	243280	400460	837400	0	733310	133870	140020	17.912	4.4	3	0.0699892	-1.67477
671	C9JAZ1;O75431-2;O75431	C9JAZ1	MTX2	Metaxin-2	25.717	37141	50784	112280	92227	49298	107690	0	0	7.3186	4.8	3	0.459412	-0.542942
978	F8W7C6;A0A087WV22;X1WI28;P27635;H7C123;H7C2C5;Q96L21;B8A6G2;A6QRI9	F8W7C6	RPL10	60S ribosomal protein L10;60S ribosomal protein L10-like	18.565	1277800	7033200	4741400	3711500	572140	860800	0	525990	27.827	26.4	9	0.00412178	-4.29491	+
673	A0A499FJI4;O75592-2;O75592;H7C3U4	A0A499FJI4	MYCBP2	E3 ubiquitin-protein ligase MYCBP2	510.08	4352.7	33979	112170	94722	0	7419.8	371.94	0	52.042	2.2	4	0.0293535	-2.60789
3	Q8NE71-2;Q8NE71;A0A0G2JIC2;Q5STZ8;H0YGW7;F5GYK6	Q8NE71-2	ABCF1	ATP-binding cassette sub-family F member 1	91.679	541920	564900	1801200	1021300	0	0	0	73916	29.265	6.2	6	0.000270992	-4.2773	+
675	P35580;P35580-5;P35580-2;P35580-3;P35580-4	P35580	MYH10	Myosin-10	229	139900000	43692000	1094800000	210490000	161450000	76361000	54370000	233970000	323.31	69.9	5	0.400181	-0.733192
676	P35749-4;P35749-3;P35749;P35749-2;A0A494C024;P13533	P35749-4	MYH11	Myosin-11	223.57	82649	518010	277840	11064	110250	0	0	2302800	30.811	17.3	6	0.852851	-0.380228
677	Q7Z406;Q7Z406-6;Q7Z406-2;Q7Z406-5;Q7Z406-4;M0QY43	Q7Z406	MYH14	Myosin-14	227.87	29835000	11465000	71277000	32605000	38145000	18739000	11323000	21430000	50.041	7.4	6	0.431116	-0.567777
678	P35579;P35579-2;Q5BKV1;B1AH99;A0A0C4DFM8;A0A2R8Y4C3;A1L2Z2;REV__S4R3H4;REV__E7EQT4;REV__Q9UKV3-5;REV__Q9UKV3;A0A6E1W127;Q9Y623;Q9UKX2;P12882;Q9UKX3;P13535;P12883;A7E2Y1	P35579	MYH9	Myosin-9	226.53	1930000000	560600000	8466300000	2056900000	1915400000	953350000	512710000	1687600000	323.31	79.8	19	0.38264	-0.743807
576	A0A494C1L1;Q14739;C9JXK0;C9JES9	A0A494C1L1	LBR	Lamin-B receptor	46.925	1790600	1557900	4534800	4522900	0	5405700	0	1243900	32.069	12.4	4	0.00746772	-4.27234	+
922	P47224	P47224	RABIF	Guanine nucleotide exchange factor MSS4	13.839	517840	622080	1265400	787580	0	0	0	0	17.945	13	1	0.00016986	-4.259	+
681	A0A0D9SFK2;Q92614-2;Q92614-4;Q92614;Q92614-3;Q92614-5;H0YEV9;A0A1B0GWJ6	A0A0D9SFK2	MYO18A	Unconventional myosin-XVIIIa	231.1	4653500	477300	12138000	4626100	2293700	2319600	1212800	1923200	315.54	17.2	8	0.170129	-1.06564
682	E9PDF6;O43795-2;O43795;E7EQD9;H7C2Y7;C9JYW1;Q9UBC5;C9JUP5;C9K0I9;G3V342	E9PDF6	MYO1B	Unconventional myosin-Ib	128.48	3131400	3693900	10369000	4137100	924440	3869400	372520	3090100	181.8	19.2	10	0.0298069	-2.02542
683	K7EIG7;O94832;J3QRN6;J3KRL0	K7EIG7	MYO1D	Unconventional myosin-Id	106.01	1005400	1655000	1312300	1274900	228080	502110	199560	935530	40.96	6.5	4	0.02423	-2.15879
684	A0A087WY00;F8W6H6;Q9Y4I1-2;Q9Y4I1;G3V394;F8WE88;Q9Y4I1-3;E7ERV5;Q9UES5;O95317;Q9NQX4;Q9ULV0;G3V3C9;H0YM93;H0YMK3;Q9NQX4-2	A0A087WY00	MYO5A	Unconventional myosin-Va	212.2	1390900	3337500	9126400	3779100	1515900	702650	310610	1070000	283.97	20.2	16	0.0195659	-2.60574
685	Q9UM54-6;A0A1Y0BRN3;A0A0A0MRM8;Q9UM54;Q9UM54-4;Q9UM54-1;Q9UM54-2;Q9UM54-5;E7EW20;A0A590UJ40;A0A590UJ75;A0A590UK22;A0A590UKB0;A0A0D9SGC1;A0A590UK71;A0A590UK86;A0A590UJY4;A0A5F9ZI03;A0A590UJW9	Q9UM54-6	MYO6	Unconventional myosin-VI	148.66	321260	655420	1768300	668370	0	588710	189940	527710	121.82	10.5	19	0.0205041	-2.14279
686	A0A0B4J1W3;Q9BXJ9;Q9BXJ9-4;Q6N069-5;Q6N069-4;Q6N069-3;Q6N069-2	A0A0B4J1W3	NAA15	N-alpha-acetyltransferase 15, NatA auxiliary subunit	101.2	515570	1191200	3239800	892560	78520	2587600	438720	1413600	83.842	12.7	7	0.125469	-1.31512
687	Q5VZE5-2;Q5VZE5	Q5VZE5-2	NAA35	N-alpha-acetyltransferase 35, NatC auxiliary subunit	33.165	75290	421340	200760	858170	0	0	256250	419010	20.954	7.5	2	0.17633	-1.60244
1334	O96028;O96028-5;O96028-4;O96028-2;H0Y9L4;D6RIS1;H0Y9U6;D6R9V2;O96028-7;O96028-6	O96028	WHSC1	Histone-lysine N-methyltransferase NSD2	152.26	305930	191540	238390	411450	0	1573.8	0	90300	36.729	4.7	10	0.00639425	-4.23893	+
689	F8VZJ2;H0YHX9;Q13765;E9PAV3-2;E9PAV3;F8W0W4;F8W1N5;F8VNW4	F8VZJ2	NACA	Nascent polypeptide-associated complex subunit alpha;Nascent polypeptide-associated complex subunit alpha, muscle-specific form	15.016	2287000	10672000	33206000	26311000	6332000	15185000	0	7699400	120.17	44.1	8	0.100482	-2.86717		+
988	J3QR09;J3KTE4;P84098	J3QR09	RPL19	Ribosomal protein L19;60S ribosomal protein L19	23.134	950040	19178000	8814000	6445400	542290	582850	458960	220020	32.16	19.2	3	0.00392638	-4.2345	+	+
691	Q99733;Q99733-2;E9PKT8;C9J6D1;C9JZI7;E9PNW0;E9PJJ2;E9PS34;E9PNJ7;E9PKI2;C9J1B1;E9PP22;A8MXH2;H0YCI4	Q99733	NAP1L4	Nucleosome assembly protein 1-like 4	42.823	800970	2493200	6132800	7293500	756690	4044000	269920	0	320.75	21.1	14	0.0212286	-3.07319
674	M0QXF7;M0QYN0;Q969H8	M0QXF7	MYDGF	Myeloid-derived growth factor	9.5594	568110	985130	1462400	1604300	0	0	0	1893300	6.2886	14.3	3	0.00572692	-4.22983	+
659	J3KSI8;J3QQS1;J3QKW2;J3QLS3;Q9Y2R9	J3KSI8	MRPS7	28S ribosomal protein S7, mitochondrial	18.274	208490	890640	871540	782650	0	89523	0	0	7.8356	7.1	5	0.000291124	-4.22731	+
694	Q15021;E7EN77;F5H431;F5GZK7	Q15021	NCAPD2	Condensin complex subunit 1	157.18	51222	177540	1053700	190980	72404	294570	355680	266230	47.743	5.6	4	0.752573	-0.237517
695	Q9BPX3;H0Y9Z8;D6RA93	Q9BPX3	NCAPG	Condensin complex subunit 3	114.33	368830	281230	2442700	215210	0	1430100	3672200	1452700	80.463	7.7	3	0.862957	-0.219355
696	E9PHA2;Q15003;C9J470;Q15003-2;C9JZP1;H7C415	E9PHA2	NCAPH	Condensin complex subunit 2	81.572	444720	1089100	825750	327470	108550	3153500	180350	225500	42.427	6.8	6	0.120031	-1.14685
697	Q09161;X6R941	Q09161	NCBP1	Nuclear cap-binding protein subunit 1	91.838	3549600	956920	7779500	3313300	53149	2639300	234160	1380900	81.37	15.3	2	0.0107291	-3.1856
698	F8W050;P55160;P55160-2	F8W050	NCKAP1L	Nck-associated protein 1-like	51.772	524400	432790	1019500	816550	82686	1620900	409400	553640	18.22	6.7	3	0.194504	-1.00427		+
1011	P62424;Q5T8U3;Q5T8U2	P62424	RPL7A	60S ribosomal protein L7a	29.995	27017000	78960000	81721000	78006000	2088500	8088100	585750	22925000	62.251	32	3	0.00134082	-4.17947	+	+
1149	A0A087WYR0;P09132	A0A087WYR0	SRP19	Signal recognition particle 19 kDa protein	13.654	1571200	522830	5134500	1306200	430640	803300	0	0	68.712	23.3	2	0.00625096	-4.13821	+
657	Q9NP92	Q9NP92	MRPS30	28S ribosomal protein S30, mitochondrial	50.364	733860	716220	1558500	204720	0	179940	0	0	15.215	6.2	1	0.00140292	-4.1368	+
702	O14777	O14777	NDC80	Kinetochore protein NDC80 homolog	73.912	56714	41976	84265	116440	0	0	0	0	11.678	2.8	1	0.122008	-1.17508
736	P36639-4;P36639-3;P36639-2;P36639	P36639-4	NUDT1	7,8-dihydro-8-oxoguanine triphosphatase	17.951	117330	965020	864390	1483000	0	0	0	177500	6.9695	7.7	4	0.000388597	-4.10389	+
487	A0A0A0MRA5;B7Z4B8;Q9BUJ2-4;Q9BUJ2-2;Q9BUJ2;M0R3F1;Q9BUJ2-3;M0QYZ0;M0R203;M0QZV6;M0R0K8;M0QYI8;M0QYM5;Q9BUJ2-5	A0A0A0MRA5	HNRNPUL1	Heterogeneous nuclear ribonucleoprotein U-like protein 1	85.939	29912000	19452000	69776000	33573000	204440	19207000	1322000	6519500	287.59	30.9	14	0.0029858	-4.09168	+
49	E9PIJ1;E9PJF6;A0A590UK85;A0A590UJY6;A0A5F9UK94;H0Y360;Q01433-3;Q01433-5;Q01433-2;Q01433-4;Q01433	E9PIJ1	AMPD2	AMP deaminase 2	10.159	1825900	2742400	1626600	5884600	0	4359300	0	4077200	6.4979	9.2	11	0.00828705	-4.08542	+
706	H7C0W2;C9JEM7;H7C2C7;C9JHL4;H0Y3X6;A0A0C4DFX9;Q9H3P2	H7C0W2	NELFA	Negative elongation factor A	20.591	18616	151390	40406	70667	0	77593	70749	42318	12.642	5.3	7	0.702807	-0.352353
707	A0A5H1ZRP4;Q8WX92-2;Q8WX92	A0A5H1ZRP4	NELFB	Negative elongation factor B	70.038	262480	285760	322000	264820	76322	413050	492330	343800	18.895	5.4	3	0.659917	-0.368512
708	Q00653;Q00653-4;Q00653-3	Q00653	NFKB2	Nuclear factor NF-kappa-B p100 subunit;Nuclear factor NF-kappa-B p52 subunit	96.748	48167	106420	197190	126250	0	147900	38763	221340	38.825	2.9	3	0.253391	-1.01175
650	X6RIR5;X6RHI2;X6RJ73;Q96A35	X6RIR5	MRPL24	39S ribosomal protein L24, mitochondrial	7.7239	116170	852560	593610	477170	0	0	0	0	7.1107	17.6	4	0.00150409	-4.08378	+
997	A0A3B3ITT5;P47914	A0A3B3ITT5	RPL29	60S ribosomal protein L29	18.512	900790	1798400	3758100	3107200	0	1063200	0	1554400	7.4914	9	2	0.00396415	-4.07261	+	+
711	Q9NVX2;A0A0A0MRH0;K7ERN7;K7EN33;Q9NVX2-2	Q9NVX2	NLE1	Notchless protein homolog 1	53.32	484530	779490	1296400	559380	595390	2369800	256230	418320	20.334	6.6	5	0.457969	-0.529936
965	Q9BRS2;E9PFQ8	Q9BRS2	RIOK1	Serine/threonine-protein kinase RIO1	65.582	231540	318320	590090	588080	7022.3	0	0	80572	23.52	9.2	2	0.000798537	-4.06655	+
713	A0A590UJM2;A0A590UK29;A0A590UK15;Q13423;A0A590UJI3;E9PCX7;D6RHU2;A0A590UJA4;A0A590UKC7;D6RAI5;D6RCR6	A0A590UJM2	NNT	NAD(P) transhydrogenase, mitochondrial	52.178	297840	770280	1119300	470890	110570	53274	231640	304840	32.549	11.7	11	0.0661393	-2.18803
714	Q9Y3T9	Q9Y3T9	NOC2L	Nucleolar complex protein 2 homolog	84.918	354720	468940	793990	601300	0	959580	271270	630750	18.336	4.9	1	0.109517	-1.94531
1238	H7BYY1;F5H7S3;B7Z596;A0A494BZZ2;P09493-5;H0YK48;H0YKJ4;P09493-2;P09493-3;P09493-8;P09493-10;P09493-4;H0YKX5;P09493-9;Q6ZN40;P09493-7;H0YN06;H0YL42	H7BYY1	TPM1	Tropomyosin alpha-1 chain	28.747	6332400	60868000	29026000	23257000	5909000	3639000	220960	1726700	247.6	47.6	18	0.00500203	-4.05303	+	+
716	A0A0A0MRW6;Q9H6R4-2;Q9H6R4-4;Q9H6R4;Q9H6R4-3	A0A0A0MRW6	NOL6	Nucleolar protein 6	112.16	367800	259260	1115400	449950	163560	1149600	133250	187350	36.98	5.6	5	0.13552	-1.13541
717	A0A0G2JN29;A0A087X117;Q15155;A0A0G2JP90;A0A087WW46;J3KN36;Q5JPE7-2;P69849;Q5JPE7;Q5JPE7-3;H3BUC9;H3BPS9;A0A087WTD5	A0A0G2JN29	NOMO1	Nodal modulator 1;Nodal modulator 2;Nodal modulator 3	139.54	367680	200820	1171200	319740	27631	78535	256420	671350	35.354	4.4	13	0.10794	-1.66753
718	Q15233;Q15233-2;C9JYS8;H7C367;C9IZL7;C9J4X2;C9JJ13	Q15233	NONO	Non-POU domain-containing octamer-binding protein	54.231	1287900	13912000	23515000	46971000	4186800	31409000	1266800	9266400	266.42	38.4	7	0.268414	-1.027		+
1009	Q02878;F8VZ45;U3KQR5;F8VR69;F8VZA3;F8VWR1;F8VU16	Q02878	RPL6	60S ribosomal protein L6	32.728	41622000	19054000	101660000	241880000	4364800	37095000	462590	5980100	131.03	49.7	7	0.00299933	-4.04381	+	+
434	Q12849;H0Y8R1;F5H5I6;H0YAK1;Q12849-5;H0YAM1	Q12849	GRSF1	G-rich sequence factor 1	53.126	24587000	16339000	36501000	68635000	1484600	5990400	2275700	1565200	173.74	25.6	6	0.000445635	-4.00673	+
879	P49720;A0A087WXQ8;A0A087WY10;A0A087WUL2	P49720	PSMB3	Proteasome subunit beta type-3	22.949	92258	4389900	292490	421950	0	157730	0	0	20.301	14.6	4	0.000840777	-3.99688	+
438	P09211;A8MX94;A0A087X2E9;A0A2R8Y5E5;A0A087X243	P09211	GSTP1	Glutathione S-transferase P	23.356	1619000	7191400	3667800	5274600	275800	1700200	0	888670	68.776	36.2	5	0.00119808	-3.99385	+
1041	Q14684;Q14684-2	Q14684	RRP1B	Ribosomal RNA processing protein 1 homolog B	84.427	912520	1223700	5618700	1594200	0	2505300	0	543820	91.372	13.1	2	0.00630804	-3.95756	+
724	E9PLK3;P55786;P55786-2;A6NEC2;E9PP11;A6NEC2-2;H0YCQ5;E9PI82;E9PJ74;H0YDG0	E9PLK3	NPEPPS	Puromycin-sensitive aminopeptidase;Puromycin-sensitive aminopeptidase-like protein	102.99	419220	187280	1763900	643700	47812	3129200	327770	123110	50.293	7.8	10	0.18593	-1.28609
996	H0YMF4;H0YKD8;P46779-4;P46779-5;P46779;P46779-2;P46779-3;H0YLP6	H0YMF4	RPL28	60S ribosomal protein L28	12.39	7760100	11670000	18195000	15684000	3312600	4022300	35898	2707200	35.637	36.6	8	0.00672184	-3.95456	+	+
726	F8W6G1;Q9UHY1;C9JDW7;C9JHZ6	F8W6G1	NRBP1	Nuclear receptor-binding protein	60.829	168580	143420	267970	128020	0	266060	207550	137040	14.653	4.4	4	0.306574	-1.07126
727	I3L0N3;P46459-2;P46459;I3L2G1;I3L0L3;K7EQD6	I3L0N3	NSF	Vesicle-fusing ATPase	82.091	852580	875040	7188300	2504100	109090	3604800	667970	1277100	65.881	10.4	6	0.0542547	-1.69629
728	Q9UNZ2-4;Q9UNZ2;Q9UNZ2-5;F2Z2K0;Q9UNZ2-6;G3V4V8;R4GMY2;R4GNE6	Q9UNZ2-4	NSFL1C	NSFL1 cofactor p47	37.325	532030	883210	1835800	2694900	620090	2081400	199710	420920	30.941	19.8	8	0.0891519	-1.47669
729	Q08J23-2;Q08J23;Q08J23-3;A0A140T9Y7	Q08J23-2	NSUN2	tRNA (cytosine(34)-C(5))-methyltransferase	82.392	2541700	4026100	9647300	7283900	355380	8208300	1148600	3443600	194.96	25.7	4	0.0382826	-1.74541
730	Q5TFE4;Q5TFE4-2;Q5QPD0	Q5TFE4	NT5DC1	5-nucleotidase domain-containing protein 1	51.844	193290	72877	968850	457000	95561	1759200	45249	0	14.377	4.2	3	0.299995	-1.12255
731	H3BM14;H3BM74;Q9Y5A7-2;Q9Y5A7;H7C5N1;C9JRT6;F8WDB6	H3BM14	NUB1	NEDD8 ultimate buster 1	71.921	23037	86797	69019	100980	3601.8	0	113770	211080	24.25	3.7	7	0.603891	-0.577727
732	H3BRK5;H3BMW1;H3BNF0;Q9Y5Y2	H3BRK5	NUBP2	Cytosolic Fe-S cluster assembly factor NUBP2	4.6795	973820	3367700	3605800	3613600	1069500	2050400	0	4543700	8.5674	30.4	4	0.0758267	-2.73301
733	E9PKG6;P80303-2;P80303;E9PJP3;H0YD18;E9PM22;E9PLR0;E9PLE9;A0A2R8Y6G7;Q2L696	E9PKG6	NUCB2	Nucleobindin-2;Nesfatin-1	40.368	60954	143900	588310	521340	0	364330	0	0	13.485	7.1	10	0.0153503	-2.45388
734	Q9Y266;A0A0A0MSU9	Q9Y266	NUDC	Nuclear migration protein nudC	38.242	5261600	9979000	12846000	15766000	8099400	19179000	3629300	6757200	78.35	21.8	2	0.522244	-0.447953
735	Q96RS6;Q96RS6-3;Q96RS6-2;E5RGX7	Q96RS6	NUDCD1	NudC domain-containing protein 1	66.755	759070	1320900	859890	1344000	74609	1352500	595060	431260	25.88	5.7	4	0.0560304	-1.75402
602	Q9Y383;Q96HJ9-2;A0A0A6YYJ8;Q9Y383-3;Q9Y383-2;V9GZ75;F8WEU3	Q9Y383	LUC7L2	Putative RNA-binding protein Luc7-like 2	46.513	854150	3046300	3251200	3018700	0	1920200	84824	420280	109.49	13.5	7	0.000565829	-3.95194	+
737	A6NCQ0;A6NJU6;A6NFX8;Q9UKK9;C9JYY9;H0YEY4	A6NCQ0	NUDT5	ADP-sugar pyrophosphatase	19.961	2525900	5417000	5046200	3432800	2068500	4450400	984880	0	42.298	26.1	6	0.0309734	-3.16268
738	Q9BZD4;E9PQC4	Q9BZD4	NUF2	Kinetochore protein Nuf2	54.303	77212	114290	282640	25438	0	610660	26426	0	18.692	6.9	2	0.698851	-0.307072
739	Q7Z417;Q7Z417-2	Q7Z417	NUFIP2	Nuclear fragile X mental retardation-interacting protein 2	76.12	592720	558970	1506100	199740	42743	0	0	877100	52.395	11.1	2	0.0565089	-2.67426
740	Q14980-2;Q14980;A0A087WY61;Q14980-4;Q14980-3;H0YFY6;Q14980-5;F5H4J1;F5H6Y5;K4DIE0	Q14980-2	NUMA1	Nuclear mitotic apparatus protein 1	236.51	1120600	427840	880760	665580	1410100	3328700	956520	2504800	323.31	17.4	10	0.114973	1.20706
741	Q8WUM0	Q8WUM0	NUP133	Nuclear pore complex protein Nup133	128.98	1859.3	237850	578390	478670	144720	0	69757	646810	23.552	3.5	1	0.937876	0.128678
742	E9PR16;G3V198;Q12769;Q12769-3	E9PR16	NUP160	Nuclear pore complex protein Nup160	127.33	356270	250050	363720	288120	175470	406860	50177	307640	22.828	3	4	0.196754	-0.97573
743	Q5SRE5-2;Q5SRE5	Q5SRE5-2	NUP188	Nucleoporin NUP188 homolog	182.29	0	73797	102860	116200	23925	34939	9226.2	14931	33.765	4.3	2	0.0663693	-1.55889
744	Q92621;U3KPX2;U3KQ97	Q92621	NUP205	Nuclear pore complex protein Nup205	227.92	254470	191660	608790	488450	196650	391280	123950	283530	74.803	4	3	0.230836	-0.871064
745	Q8TEM1;Q8TEM1-2	Q8TEM1	NUP210	Nuclear pore membrane glycoprotein 210	205.11	484210	245030	2140200	731540	544110	1034200	390460	812540	111.46	9.5	2	0.656697	-0.316821
746	A0A494C1F2;P35658-2;P35658-4;P35658;P35658-3;P35658-5;A0A0A0MSW3;A0A494BZU9;H0YF36;E9PKD2;B7ZAV2;H0Y837	A0A494C1F2	NUP214	Nuclear pore complex protein Nup214	212.48	305400	277140	170230	239540	254970	993550	252470	588000	85.203	5.1	12	0.475275	0.530106
165	A0A286YEX5;C9JRZ6;F8WAR4;Q9NX63	A0A286YEX5	CHCHD3	MICOS complex subunit MIC19	11.279	1507300	3084800	4512500	4071700	436520	1212500	345160	0	13.922	23.8	4	0.00387644	-3.94776	+
748	Q9BW27;J3KT10;Q9BW27-3;J3KRC0;J3QLD4;J3QL54;Q9BW27-2;J3KSH3;J3QLV0;F5H0W7;J3QLH0	Q9BW27	NUP85	Nuclear pore complex protein Nup85	75.019	84404	128740	686420	137000	0	1236700	491640	168700	26.013	7.3	11	0.68206	-0.379501
749	Q99567;J3KMX1;I3L245	Q99567	NUP88	Nuclear pore complex protein Nup88	83.541	544000	220750	368840	804270	51326	0	180870	192130	25.186	4.7	3	0.0374979	-2.2837
750	Q8N1F7;Q8N1F7-2;H3BVG0;H3BV15;H3BMX0;H3BV11;H3BRI8;H3BP95;H3BM93;H3BNN5;H3BRD9;H3BPA9	Q8N1F7	NUP93	Nuclear pore complex protein Nup93	93.487	2268600	1731300	7562800	5193500	1047400	10095000	3403600	5219100	113.86	15.6	12	0.933666	-0.0597063
751	P52948-6;P52948-5;P52948;A0A3B3ITD8;P52948-4;P52948-3;P52948-2;H0YDF4;H0YEN4;H7C3P6	P52948-6	NUP98	Nuclear pore complex protein Nup98-Nup96;Nuclear pore complex protein Nup98;Nuclear pore complex protein Nup96	186.27	430710	31202	262180	162020	0	225110	0	0	41.421	4.6	10	0.232544	-1.19607
752	Q5JRG1;H7BYF2;Q9BVL2-2;Q9BVL2-3;Q9BVL2	Q5JRG1	NUPL1	Nucleoporin p58/p45	49.095	0	184620	683500	460870	70366	698740	310610	194480	12.238	3.5	5	0.877732	0.130299
753	E9PIN3;Q9UBU9-2;Q9UBU9;B4E227;E9PQA4	E9PIN3	NXF1	Nuclear RNA export factor 1	68.106	34385	58121	133450	202950	0	123600	0	0	22.453	6	5	0.231982	-0.897651
754	C9JA90;C9J5P1;C9IZY1;C9JNE2;Q9Y530	C9JA90	OARD1	O-acetyl-ADP-ribose deacetylase 1	8.4658	289270	1560500	1467500	1541100	0	281830	253700	770900	12.761	15.6	5	0.0125008	-2.65083
755	P04181;P04181-2	P04181	OAT	Ornithine aminotransferase, mitochondrial;Ornithine aminotransferase, hepatic form;Ornithine aminotransferase, renal form	48.534	244500	244700	906900	1783600	105140	1478900	0	0	20.717	9.1	2	0.0497706	-2.36584
281	E7EMB6;E5RIA4;E7ETB3;Q9ULA0;B9ZVU2;F8WAN0	E7EMB6	DNPEP	Aspartyl aminopeptidase	44.992	622870	1174400	1929300	2190900	0	1008500	300800	0	22.99	10.2	6	0.00351927	-3.90434	+
757	J3KQ32;Q9NTK5;Q9NTK5-2;C9JTK6;Q9NTK5-3	J3KQ32	OLA1	Obg-like ATPase 1	46.937	700610	2734600	2424400	3519900	1724400	1363600	189390	1329500	37.252	12.5	5	0.117921	-1.54011
758	O60313-10;O60313-9;E5KLJ9;O60313-2;C9JMB8;A0A2R8Y3X5;A0A2R8YDM2;A0A2R8YE78;O60313-11;O60313;O60313-13;A0A2R8YFD1;A0A2R8YE54;A0A2R8Y4Q3;A0A2R8YGE5;A0A2R8YD53;A0A2R8Y4G4	O60313-10	OPA1	Dynamin-like 120 kDa protein, mitochondrial;Dynamin-like 120 kDa protein, form S1	117.74	0	339390	62335	143820	19735	265990	7559.2	167910	31.585	5.1	17	0.577959	-0.467225
759	P22059;H0YCV6;H7C1R2;H7C368;H7C428;A0A0A0MSB4;Q6ZN50;Q969R2-5;Q969R2-4;Q969R2-6;Q969R2-3;Q969R2-2;Q969R2	P22059	OSBP	Oxysterol-binding protein 1	89.42	301300	700100	1487900	1100900	60718	1417000	0	468780	65.5	13.8	13	0.0221979	-2.48344
760	P55809;E9PDW2;P55809-2	P55809	OXCT1	Succinyl-CoA:3-ketoacid coenzyme A transferase 1, mitochondrial	56.157	879770	2026200	3950800	2945200	51007	7463600	960400	2443900	119.49	15.8	3	0.124942	-1.46211
756	A0A0A0MRN5;Q9NZT2-2;Q9NZT2	A0A0A0MRN5	OGFR	Opioid growth factor receptor	67.194	549890	243290	1020700	694130	0	149010	25417	41907	38.943	13	3	0.00143484	-3.89728	+
762	P07237;H7BZ94;I3L398;H0Y3Z3;I3NI03;I3L3U6;I3L312;I3L4M2;I3L0S0;I3L514;I3L3P5	P07237	P4HB	Protein disulfide-isomerase	57.116	4575900	8961300	14258000	25971000	4788400	27621000	3738500	3930100	238.11	36.6	11	0.272	-0.840117
763	Q9UQ80;Q9UQ80-2;F8VR77;H0YIN7;F8W0A3;F8VZ69	Q9UQ80	PA2G4	Proliferation-associated protein 2G4	43.786	6527500	12992000	19225000	21514000	8966400	17803000	5081000	9679800	271.65	35.3	6	0.395204	-0.607571
764	P11940;E7EQV3;E7ERJ7;P11940-2;A0A087WTT1;H0YAR2;Q9H361;H0YB86;H0YBN4;H0YB75;H0YAP2;H0YAS6;E5RJB9;Q4VXU2;E5RH24;E5RGH3;H0YAW6;H0YAS7;H0YEQ8;A0A6I8PS38;A0A6I8PLA1;Q4VXU2-2;E5RHG7;H0YC10;E5RGC4;E5RFD8;Q96DU9-2;Q96DU9;Q5JQF8;E5RJM8	P11940	PABPC1	Polyadenylate-binding protein 1;Polyadenylate-binding protein	70.67	26519000	65794000	76645000	108250000	20146000	131440000	49030000	106590000	323.31	71.7	30	0.967542	0.0279565		+
765	Q13310-2;H0YEU6	Q13310-2	PABPC4	Polyadenylate-binding protein 4;Polyadenylate-binding protein	69.578	0	0	221360	238170	0	251510	181250	234200	150.45	50.4	2	0.250976	0.976758		+
766	Q86U42-2;Q86U42;H0YJH9;B4DEH8;G3V4T2;Q92843-2	Q86U42-2	PABPN1	Polyadenylate-binding protein 2	31.496	3725900	6827200	8211500	11474000	3652300	11489000	0	7733300	31.946	11.1	6	0.0863203	-2.44045		+
767	Q8N7H5-3;Q8N7H5;Q8N7H5-2;B4DGJ5;M0QYC7	Q8N7H5-3	PAF1	RNA polymerase II-associated factor 1 homolog	55.472	53760	322780	483250	809380	0	618810	0	0	50.896	17.5	5	0.017989	-2.4926
768	P22234;P22234-2;E9PBS1;D6RF62	P22234	PAICS	Multifunctional protein ADE2;Phosphoribosylaminoimidazole-succinocarboxamide synthase;Phosphoribosylaminoimidazole carboxylase	47.079	6185400	9439500	22501000	36889000	7808200	27951000	5065400	9123700	151.1	40.7	4	0.383582	-0.629831
769	Q13177;B1AKS5;H7C1X3	Q13177	PAK2	Serine/threonine-protein kinase PAK 2;PAK-2p27;PAK-2p34	58.042	481080	715170	3386800	5332000	158990	2573400	1283900	1009100	306.74	20.6	3	0.124879	-1.21748
1059	O43290;E9PQI8	O43290	SART1	U4/U6.U5 tri-snRNP-associated protein 1	90.254	1328300	558590	3314700	2261400	21212	1791100	0	415760	85.797	11.5	2	0.00667804	-3.87653	+
771	P09874;Q5VX84;Q5VX85	P09874	PARP1	Poly [ADP-ribose] polymerase 1	113.08	3490000	4450700	14898000	7206900	1115500	22959000	4149100	8542000	323.31	23.9	3	0.671544	-0.322476
772	Q96KB5-2;Q96KB5;E5RIE1	Q96KB5-2	PBK	Lymphokine-activated killer T-cell-originated protein kinase	37.211	167440	944870	109660	0	323030	1565400	535400	856020	14.555	6	3	0.145388	1.50866
773	Q86U86-5;Q86U86-4;Q86U86-7;Q86U86-9;Q86U86-2;Q86U86-8;Q86U86;E7EVG2;H0Y5B5;Q86U86-3;Q86U86-6	Q86U86-5	PBRM1	Protein polybromo-1	182.12	271210	0	809990	0	130680	406020	107820	426960	46.485	4.5	11	0.734371	0.309214
774	Q15365	Q15365	PCBP1	Poly(rC)-binding protein 1	37.497	6909300	13166000	12380000	26108000	9321500	18905000	1610700	1285400	58.787	35.1	1	0.0693326	-1.73638		+
775	Q15366-6;Q15366-3;Q15366-2;Q15366;Q15366-4;Q15366-7;H3BRU6;Q15366-5;F8VZX2;Q15366-8;P57721-4;P57721;F8W0G4;E9PFP8;P57721-5;F8VXH9;J3QT27;F8W1G6;P57721-3;P57721-2;F8VRH0;H3BSS4;F8VTZ0;F8WC71;C9JZY3;H3BND9;C9J5V4;H3BSP4;C9IZV9;C9JSA6;C9K0A2;C9J0A4;C9J7A9;P57723-2;C9JTY5;P57723	Q15366-6	PCBP2	Poly(rC)-binding protein 2;Poly(rC)-binding protein 3	38.15	8496800	1531600	19190000	36520000	9538700	9816500	4909400	8832900	152.4	33	36	0.62232	-0.366738
776	A0A5H1ZRS1;Q15154-5;Q15154;A0A4W8VX11;Q15154-4;Q15154-2;E7EV93;H0YBA1;E5RGQ4;E9PGW9;Q15154-3	A0A5H1ZRS1	PCM1	Pericentriolar material 1 protein	227.73	48102	223190	1060100	320310	47218	481790	289240	853240	58.271	4.3	11	0.835897	-0.157301
777	P12004	P12004	PCNA	Proliferating cell nuclear antigen	28.768	1855300	4428900	10152000	7246700	2052300	3538500	920000	815350	52.629	37.2	1	0.0306302	-1.98478
778	Q8WUM4;Q8WUM4-2;A0A3B3IT07;Q8WUM4-3;F8WEQ7;F8WBR8;F8WDK9;C9IZF9	Q8WUM4	PDCD6IP	Programmed cell death 6-interacting protein	96.022	825770	1228100	4518000	2400800	100750	5802400	777470	1268800	115.71	15.7	8	0.100766	-1.40055
356	K7EKI0;Q92817	K7EKI0	EVPL	Envoplakin	233.83	1149900	942620	120310	193380	0	33797	0	0	11.514	1	2	0.00440364	-3.87259	+
780	P08559-3;P08559;P08559-2;P08559-4;Q5JPU3;P29803	P08559-3	PDHA1	Pyruvate dehydrogenase E1 component subunit alpha, somatic form, mitochondrial	40.188	74955	695600	533980	1951400	682470	499300	21674	129290	19.122	7	6	0.224021	-1.65598
781	O00330-3;O00330;O00330-2;H0YD97;E9PLU0;E9PRI6	O00330-3	PDHX	Pyruvate dehydrogenase protein X component, mitochondrial	51.459	62600	878510	769070	691090	131210	672720	309450	37227	36.376	13.6	6	0.203412	-1.40866
782	P30101	P30101	PDIA3	Protein disulfide-isomerase A3	56.782	4772600	16990000	24883000	34648000	3305000	35571000	5679400	6352200	309.74	41.2	1	0.139752	-1.0994
783	P13667;A0A499FI48;C9JMN9	P13667	PDIA4	Protein disulfide-isomerase A4	72.932	4202000	5476100	20832000	17469000	2163400	54449000	15530000	23904000	291.22	40	3	0.452681	0.580851
784	Q15084-3;Q15084;Q15084-4;Q15084-5;Q15084-2	Q15084-3	PDIA6	Protein disulfide-isomerase A6	47.837	3444600	7688100	10838000	15722000	4056200	14750000	3535500	5075200	68.115	26.8	5	0.376814	-0.62414
785	Q96HC4;H0Y8Y3;Q96HC4-7;Q96HC4-4;Q96HC4-6	Q96HC4	PDLIM5	PDZ and LIM domain protein 5	63.944	12346	21833	141340	102630	0	0	0	0	11.143	3.4	5	0.949754	-0.0433591
786	Q29RF7;Q29RF7-3	Q29RF7	PDS5A	Sister chromatid cohesion protein PDS5 homolog A	150.83	0	344900	729100	650660	107960	843750	176540	570560	279.47	12.3	2	0.994816	-0.00553087
787	Q9NTI5-2;Q9NTI5;A9IYQ1;Q9NTI5-3;Q9NTI5-4;Q9NTI5-5	Q9NTI5-2	PDS5B	Sister chromatid cohesion protein PDS5 homolog B	158.28	81309	321510	580900	432880	19320	328430	8412.8	397030	159.28	5.9	6	0.0513172	-1.97775
788	B5MCF9;O00541-2;O00541;B3KXD6;H7C267;H7BYY8	B5MCF9	PES1	Pescadillo homolog	66.077	238830	856630	1379500	1304100	267620	1620200	299500	1344100	59.424	12.3	6	0.419551	-0.585731
789	O15067;H0YGH1;J3KT98;J3QSG0;J3QSH6	O15067	PFAS	Phosphoribosylformylglycinamidine synthase	144.73	1279600	2032200	4790000	2222900	350800	5209600	1819200	2752200	85.554	9.5	5	0.408436	-0.62433
790	Q01813;Q01813-2;B1APP6;Q5VSR5;H0Y757;V9GYV7;H0Y3Y3;V9GY25	Q01813	PFKP	ATP-dependent 6-phosphofructokinase, platelet type	85.595	6049500	4657700	22602000	10340000	388390	20598000	2935700	5918500	284.43	28.4	8	0.107672	-1.56691
1017	P25398	P25398	RPS12	40S ribosomal protein S12	14.515	2997600	448970	709200	742970	0	972370	0	0	29.101	16.7	1	0.00898219	-3.86685	+	+
792	P18669;P15259;Q8N0Y7	P18669	PGAM1	Phosphoglycerate mutase 1;Phosphoglycerate mutase 2	28.804	21453	3649100	370690	2614000	277170	129330	46967	0	28.959	22	3	0.14955	-2.76434
793	Q96HS1;Q96HS1-2;F5GXG4	Q96HS1	PGAM5	Serine/threonine-protein phosphatase PGAM5, mitochondrial	32.004	976340	866430	3822800	3017700	546400	3552100	0	298430	25.255	13.1	3	0.0325842	-2.98167
794	P52209-2;P52209;K7EMN2;K7EM49;K7EPF6;K7ELN9	P52209-2	PGD	6-phosphogluconate dehydrogenase, decarboxylating	51.872	3300100	7101500	19568000	30306000	3689300	20239000	3943800	3707400	194.32	32.6	6	0.195797	-1.03173
795	P00558;P00558-2	P00558	PGK1	Phosphoglycerate kinase 1	44.614	17081000	22558000	78673000	60880000	12082000	73814000	3978000	6568900	323.31	71.5	2	0.0698855	-1.6455		+
796	P36871;A0A3B3ITK7;P36871-2;P36871-3	P36871	PGM1	Phosphoglucomutase-1	61.448	96009	682780	1364600	1561500	231780	2908800	1051100	553820	84.33	25.4	4	0.888811	0.107026
797	Q96G03;E9PD70;E7ENQ8;Q96G03-2	Q96G03	PGM2	Phosphoglucomutase-2	68.283	432080	978610	1078500	1270300	404800	3142000	1112900	2811400	40.011	10.8	4	0.484489	0.51062
798	P35232;C9JW96;C9JZ20;E7ESE2;E9PCW0;P35232-2;D6RBK0	P35232	PHB	Prohibitin	29.804	699540	2502000	1748700	2046800	177090	1184200	105910	3422200	56.504	32	7	0.0470176	-1.99315
799	F5GY37;J3KPX7;Q99623;F5GWA7;Q99623-2;U3KPZ5;F5H3X6	F5GY37	PHB2	Prohibitin-2	29.723	2226800	3604500	4245100	4380200	3143700	3147000	1288100	2822800	36.62	18.7	7	0.357393	-0.705253
800	A0A286YF22;O43175;A0A2C9F2M7;A0A286YFA2;A0A286YFL2;A0A286YFM8;A0A286YER3;A0A286YFC8;A0A286YFB2;A0A286YF78;A0A286YF34;A0A286YFF3;A0A286YFE1;A0A286YFK5	A0A286YF22	PHGDH	D-3-phosphoglycerate dehydrogenase	55.938	7294800	16477000	21080000	37545000	4303900	32467000	6607700	8427000	143.65	37.6	14	0.179678	-0.978139
801	Q13492-3;Q13492-2;Q13492-5;Q13492;E9PJT1;E9PK13;Q13492-4;H0YCY1;H0YEF7;H0YEH1	Q13492-3	PICALM	Phosphatidylinositol-binding clathrin assembly protein	66.392	0	619440	0	375010	71589	1081900	427020	922230	26.155	6.9	10	0.210989	1.21625
802	A0A0A0MSW4;P48739;P48739-3;P48739-2	A0A0A0MSW4	PITPNB	Phosphatidylinositol transfer protein beta isoform	31.581	269910	475440	1260800	1004000	377130	1257100	0	305710	12.576	7.4	4	0.122552	-1.51924
803	E7EU35;A0A0C4DGP0;Q9UKF7-2;Q9UKF7	E7EU35	PITPNC1	Cytoplasmic phosphatidylinositol transfer protein 1	31.504	6324000	0	53395000	14631000	19260000	2023000	1051400	22197000	6.3175	4.5	4	0.580386	0.756389
804	Q5JRX3;Q5JRX3-2;Q5JRX3-3;A0A0A0MRX9;H0Y7L7;B1APQ0;B1APQ1;H0Y4F7	Q5JRX3	PITRM1	Presequence protease, mitochondrial	117.41	13196	584580	1592000	104900	90517	1415000	159020	182520	67.787	8.7	8	0.945708	0.0674669
805	P14618;P14618-2;P14618-3;H3BTN5;B4DNK4;H3BQ34;H3BR70;H3BUW1;H3BTJ2;H3BT25;H3BU13;P30613-2;P30613;H3BN34;H3BQZ3	P14618	PKM	Pyruvate kinase PKM;Pyruvate kinase	57.936	26010000	64609000	111250000	173840000	18367000	181260000	31337000	40134000	323.31	62.7	15	0.317418	-0.721855		+
806	P19174;P19174-2;V9GY71;V9GYH5;M0QX77;A0A0D9SEK2;V9GY63	P19174	PLCG1	1-phosphatidylinositol 4,5-bisphosphate phosphodiesterase gamma-1	148.53	257770	395500	3260700	633700	68562	3541500	654480	1362800	78.71	9.8	7	0.725148	-0.287858
1043	Q15050	Q15050	RRS1	Ribosome biogenesis regulatory protein homolog	41.193	541820	441640	267740	790910	0	0	0	0	15.909	6.3	1	0.000705772	-3.86387	+
808	Q5SXH7-4;Q5SXH7-3;Q5SXH7-2;Q5SXH7;Q5SXH7-5	Q5SXH7-4	PLEKHS1	Pleckstrin homology domain-containing family S member 1	40.906	20198000	13376000	10052000	11597000	30988000	26049000	11545000	25827000	6.3344	4.1	5	0.335223	0.744494
809	B7Z982;D6RA26;O43660-2;O43660	B7Z982	PLRG1	Pleiotropic regulator 1	14.848	165540	539840	1026100	1628300	270360	1947900	0	268160	10.309	9.2	4	0.115347	-1.86816
810	Q14651;C9JAM8;C9JYI1;C9JAM3;C9JVY2;C9JU08;C9J359;C9J0F3	Q14651	PLS1	Plastin-1	70.253	5464	161270	13171	116900	0	0	0	0	21.684	8.4	8	0.699079	-0.341067
811	O43157-2;O43157	O43157-2	PLXNB1	Plexin-B1	214.41	55082	202410	137920	96711	51654	17759	0	18412	24.917	2.2	2	0.0571481	-1.96597
812	Q8IYS1	Q8IYS1	PM20D2	Peptidase M20 domain-containing protein 2	47.776	360640	566170	431300	406200	237820	822340	212530	156780	8.7907	2.5	1	0.225513	-0.920286
813	Q10713;Q10713-2;Q5SXN9	Q10713	PMPCA	Mitochondrial-processing peptidase subunit alpha	58.252	567850	359370	718910	933270	529230	1482900	274890	536360	34.13	7.4	3	0.585396	-0.372121
814	O75439;G3V0E4;F8WEA6;F8WBE1;F8WAZ6	O75439	PMPCB	Mitochondrial-processing peptidase subunit beta	54.366	125500	271410	1435000	2134400	268990	1265500	100160	0	69.129	11.7	5	0.154791	-2.02671
815	Q9H307;G3V5F0;G3V579	Q9H307	PNN	Pinin	81.627	3651400	3648100	7397700	4122100	1190200	4755600	51237	4102700	117.98	19.1	3	0.043015	-2.45748
816	F8WBJ6;Q9NRX1	F8WBJ6	PNO1	RNA-binding protein PNO1	15.175	97787	665210	401780	611020	106360	0	0	499780	19.086	19.9	2	0.117693	-2.25259
817	Q8TCS8;F8WBI3;H7BXF6	Q8TCS8	PNPT1	Polyribonucleotide nucleotidyltransferase 1, mitochondrial	85.95	189660	336930	1840700	784690	148290	2696300	404460	586850	63.511	10.9	3	0.674138	-0.30102
949	P98179	P98179	RBM3	RNA-binding protein 3	17.17	550420	2027900	3236700	3040100	168160	346770	248440	0	20.714	14	1	0.00367956	-3.86348	+
819	Q7Z3K3-5;Q7Z3K3-7;Q7Z3K3-2;Q7Z3K3-3;Q7Z3K3-6;Q7Z3K3;M0R2X2;Q7Z3K3-4	Q7Z3K3-5	POGZ	Pogo transposable element with ZNF domain	145.29	14852	0	0	92578	4868.9	260310	16222	108520	14.493	2	8	0.883307	0.112657
820	Q14181;A0A3B3ITS5	Q14181	POLA2	DNA polymerase alpha subunit B	65.947	0	0	0	83984	6479.2	838230	371540	152500	11.092	3	2	0.157707	1.62576
821	A0A087WYJ2;M0R2B7;P28340;A0A2R8Y705;M0QZR8;A0A2R8Y7K6;M0QXE6;M0QXQ2;M0R3H8	A0A087WYJ2	POLD1	DNA polymerase;DNA polymerase delta catalytic subunit	121.18	146870	645970	2231200	359080	84961	323710	256770	564400	63.05	9.6	9	0.14075	-1.36037
822	C9IZD2;C9J8Z7;C9JLE1;C9JHC7;F8W8R3;P49005;A0A087WWF6	C9IZD2	POLD2	DNA polymerase delta subunit 2	16.856	734900	1655000	804670	2881900	502630	1328400	575220	0	32.139	15.5	7	0.0755763	-2.50721
823	F8WCX5;Q9BY77;Q8WUT1;F6VRR5;Q9BY77-2	F8WCX5	POLDIP3	Polymerase delta-interacting protein 3	30.769	204540	353290	453940	969990	242820	777340	60112	0	13.985	8.9	5	0.115666	-1.52739
824	B9ZVN9;O95602;O14802	B9ZVN9	POLR1A	DNA-directed RNA polymerase;DNA-directed RNA polymerase I subunit RPA1	187.81	518390	81831	122820	356900	44378	290690	144520	230190	27.966	2.4	3	0.450334	-0.680825
825	O15160;A0A2R8YEY5;E7EQB9;A0A2R8YEZ4;A0A2R8Y5D3;O15160-2;A0A2R8Y8D6;D6RDJ3;H0Y723	O15160	POLR1C	DNA-directed RNA polymerases I and III subunit RPAC1	39.249	1329400	2075700	1954500	5039500	1201800	1796500	454770	549300	26.486	12.7	9	0.0475633	-1.77016
894	Q5VWC4;P55036;H0Y3Y9;P55036-2;H0Y561;A6PVX3	Q5VWC4	PSMD4	26S proteasome non-ATPase regulatory subunit 4	41.079	406390	1242600	2137700	2486900	0	916310	0	202890	53.238	14.7	6	0.000729744	-3.84259	+
827	P24928;P24928-2	P24928	POLR2A	DNA-directed RNA polymerase II subunit RPB1	217.17	673880	28132	488550	133470	165490	533330	210540	451420	66.542	6	2	0.685496	0.346946
828	P30876;C9J2Y9;C9J4M6	P30876	POLR2B	DNA-directed RNA polymerase II subunit RPB2;DNA-directed RNA polymerase	133.9	58277	96520	369090	445120	64954	300320	84090	215110	28.483	5	3	0.488162	-0.495774
829	A0A087WVZ9;A0A0A0MQR7;P19388;A0A087WVN5;A0A087WWX0;K7EQN2;K7EJ87	A0A087WVZ9	POLR2E	DNA-directed RNA polymerases I, II, and III subunit RPABC1	21.459	540900	408980	853900	811790	206600	468670	113320	0	22.425	16.8	7	0.0217503	-2.39112
830	C9JLU1;P52434-3;P52434;P52434-4	C9JLU1	POLR2H	DNA-directed RNA polymerases I, II, and III subunit RPABC3	16.925	350380	851900	969130	1043600	265950	590550	115110	29380	9.2976	8.8	4	0.0280377	-2.46693
831	Q99575;E5RK39	Q99575	POP1	Ribonucleases P/MRP protein subunit POP1	114.71	149260	213050	560770	232170	0	191710	0	138450	23.582	5	2	0.0329769	-1.89027
832	Q15181;Q5SQT6	Q15181	PPA1	Inorganic pyrophosphatase	32.66	2777100	4582800	7270100	12183000	1488400	8413900	1161900	2279200	138	29.8	2	0.0542724	-1.48729
985	E7EX53;A0A2R8Y738;A0A2R8YEM3;E7EQV9;P61313-2;P61313	E7EX53	RPL15	Ribosomal protein L15;60S ribosomal protein L15	15.722	12538000	42496000	22897000	36323000	440370	3044400	982380	19284000	22.089	6.8	6	0.0035086	-3.79379	+	+
834	P23284	P23284	PPIB	Peptidyl-prolyl cis-trans isomerase B	23.742	4826200	4831300	14784000	9748400	312230	6522800	1398800	5513300	32.295	19.9	1	0.0228085	-2.19023
835	Q08752	Q08752	PPID	Peptidyl-prolyl cis-trans isomerase D	40.763	59415	158450	620940	1042000	155230	784690	0	73105	8.4176	4.3	1	0.225349	-1.44628
836	E9PKB5;P35813-2;P35813;P35813-3;E9PL75;E9PJN3;B8ZZF0;C9JIR6;A0A3B3IS24;O75688-5;O75688-4;O75688-2;O75688	E9PKB5	PPM1A	Protein phosphatase 1A;Protein phosphatase 1B	20.644	536120	701230	1451500	805720	737440	1799100	342380	539120	12.224	12.8	13	0.46672	-0.518913
837	O15355	O15355	PPM1G	Protein phosphatase 1G	59.271	223470	891590	3769500	2696400	98465	4071200	2005300	458370	116.19	31	1	0.24368	-0.937579
838	Q9Y570;Q9Y570-4;Q9Y570-2;Q9Y570-3	Q9Y570	PPME1	Protein phosphatase methylesterase 1	42.315	78502	230470	464690	1015700	161050	0	0	0	19.313	9.3	4	0.0497696	-2.46521
839	P62140;C9JP48;E7ETD8;H0Y3Y6;C9J9S3	P62140	PPP1CB	Serine/threonine-protein phosphatase PP1-beta catalytic subunit;Serine/threonine-protein phosphatase	37.186	3230700	1002200	2121500	4105100	2018900	2150400	97497	5179100	25.834	18.3	5	0.169581	-1.21162
840	F8VR82;F8VYE8;F8W0W8;P36873;P36873-2;A0A087WYY5	F8VR82	PPP1CC	Serine/threonine-protein phosphatase;Serine/threonine-protein phosphatase PP1-gamma catalytic subunit	30.987	1026900	458480	1718600	3857300	1243600	2739400	0	0	16.289	17.4	6	0.0519581	-3.33495
841	P67775-2;P67775;P62714;E5RFI3;E5RHP4;E7ESG8;E5RHC1;H0YBN9;E5RI56;H0YC23	P67775-2	PPP2CA	Serine/threonine-protein phosphatase 2A catalytic subunit alpha isoform;Serine/threonine-protein phosphatase 2A catalytic subunit beta isoform	29.734	710370	2962500	4678000	4081600	764090	3352200	0	2441000	80.352	22	10	0.0607661	-2.64212
842	P30153;B3KQV6;C9J9C1;E9PH38	P30153	PPP2R1A	Serine/threonine-protein phosphatase 2A 65 kDa regulatory subunit A alpha isoform	65.308	2117000	4090600	5908300	7951900	782720	8926600	1397900	2454500	69.318	19.2	4	0.093933	-1.24037
843	P30154;P30154-3;P30154-2;P30154-5;P30154-4;H0YDG7	P30154	PPP2R1B	Serine/threonine-protein phosphatase 2A 65 kDa regulatory subunit A beta isoform	66.213	35271	76825	223840	339680	114800	1752200	1068700	672300	35.551	8.5	6	0.0211559	2.01564
844	P63151;P63151-2;E5RIY1;E5RFR9;A0A590UJJ1;A0A590UJY3;Q9Y2T4-3;Q9Y2T4-4;Q9Y2T4-2;Q9Y2T4	P63151	PPP2R2A	Serine/threonine-protein phosphatase 2A 55 kDa regulatory subunit B alpha isoform	51.691	297000	532950	169420	1932500	299360	2574300	902440	0	32.57	7.6	10	0.611585	-0.745495
845	Q08209;Q08209-4;Q08209-2;P48454-3;E7ETC2;Q5F2F8;E9PK68;P16298-2;P16298;E9PPC8;H0YC26;P16298-3;P48454-2;P48454;Q08209-3;Q08209-5;P16298-4	Q08209	PPP3CA	Serine/threonine-protein phosphatase 2B catalytic subunit alpha isoform;Serine/threonine-protein phosphatase 2B catalytic subunit gamma isoform;Serine/threonine-protein phosphatase;Serine/threonine-protein phosphatase 2B catalytic subunit beta isoform	58.687	1860600	539430	416060	432300	0	565600	0	341790	12.869	3.3	17	0.0239084	-3.58016
846	P53041;H0YDU8;A8MU39	P53041	PPP5C	Serine/threonine-protein phosphatase 5;Serine/threonine-protein phosphatase	56.878	132480	822250	993770	1648300	452420	3253600	512380	613910	20.231	7.2	3	0.917282	0.0814335
847	Q9UPN7	Q9UPN7	PPP6R1	Serine/threonine-protein phosphatase 6 regulatory subunit 1	96.723	269710	379180	554720	525390	0	956440	171410	272890	36.714	4.2	1	0.084661	-1.50358
848	Q96BP3;D6RA12;D6RDA4;D6RB19;D6RHV0;F5H7P7;Q96BP3-2	Q96BP3	PPWD1	Peptidylprolyl isomerase domain and WD repeat-containing protein 1	73.574	124320	300410	336490	324700	215290	361540	136960	173970	53.063	5.7	7	0.504829	-0.537784
849	Q06830;A0A0A0MSI0;A0A0A0MRQ5	Q06830	PRDX1	Peroxiredoxin-1	22.11	15264000	54220000	44165000	17835000	9699400	20776000	2666500	35286000	70.31	45.2	3	0.176845	-1.34254		+
850	P32119	P32119	PRDX2	Peroxiredoxin-2	21.892	504840	31417	1714400	6878300	307160	1129500	398170	60854	11.607	13.1	1	0.323125	-1.45575		+
882	P62191;P62191-2	P62191	PSMC1	26S protease regulatory subunit 4	49.184	1854400	2973900	9725300	12257000	62102	7137700	261430	646880	61.776	21.4	2	0.00190395	-3.74351	+
852	P48147;A0A499FJL1	P48147	PREP	Prolyl endopeptidase	80.699	431410	279800	720360	871420	176890	1936900	589300	1125500	80.431	20.1	2	0.870977	0.117464
853	B1APF7;B1APF9;A0A0A0MS54;B1APG1;B1APG3;K7ERP6;A0A087WVC4;B1APF8;B1APG2;Q15136;B1APG0;P22694-8;P22694-4;P22694-3;P17612-2;P17612;P22694;P22694-5;P22694-7;P22694-6;P22694-9;P22694-2;P22694-10	B1APF7	PRKACB	cAMP-dependent protein kinase catalytic subunit beta	21.646	749700	930780	1524400	3121900	1046700	2807800	0	0	12.399	10.2	23	0.0403774	-3.04198
854	P10644;P10644-2;K7EM13;K7EPB2;K7EKR1;K7EPR5;K7EQK3;K7EMU2;X6RAV4;K7EMZ6;K7EIE5;K7EID3;K7EJ40;K7EK41;C9JSK5	P10644	PRKAR1A	cAMP-dependent protein kinase type I-alpha regulatory subunit	42.981	566730	22532	1198300	373760	10049	1561600	728870	0	36.26	12.1	15	0.460591	-1.07559
855	P17252;J3KRN5;M0R0I9;P05129-2;P05129	P17252	PRKCA	Protein kinase C alpha type	76.749	485340	461310	2115900	978230	214810	515260	588230	1117700	33.781	7.7	5	0.184795	-1.01585
856	P05771;P05771-2	P05771	PRKCB	Protein kinase C beta type	76.868	104680	224820	342020	482850	164790	164360	381110	466570	27.364	4.3	2	0.795082	-0.229395
857	Q05655	Q05655	PRKCD	Protein kinase C delta type;Protein kinase C delta type regulatory subunit;Protein kinase C delta type catalytic subunit	77.504	0	0	10206	17964	13363	3760.3	24576	54994	15.094	2.7	1	0.786322	-0.365682
858	K7ELL7;P14314-2;P14314;A0A0C4DGP4;K7EPW7;K7EKX1;K7EJ70	K7ELL7	PRKCSH	Glucosidase 2 subunit beta	60.192	475680	7128000	7265300	8649700	374660	17011000	2799300	6880500	96.351	20.6	7	0.607988	-0.348396
859	P78527;P78527-2	P78527	PRKDC	DNA-dependent protein kinase catalytic subunit	469.08	204530	800230	1333200	1453100	276470	189280	68250	173570	323.31	12	2	0.0330665	-2.44274
860	O60678	O60678	PRMT3	Protein arginine N-methyltransferase 3	59.902	21724	0	258130	0	45082	29775	188670	285590	6.542	2.1	1	0.452574	0.672471
861	O14744;O14744-5;O14744-2;O14744-3;O14744-4;G3V580;C9JSX3;G3V2L6;H0YJX6;G3V2X6;G3V5L5;H7BZ44;H0YJ77;G3V2F5;G3V507;H0YJD3;H0YJY6;G3V5T6	O14744	PRMT5	Protein arginine N-methyltransferase 5;Protein arginine N-methyltransferase 5, N-terminally processed	72.683	3078100	6215400	6020900	7127200	632870	5097300	1272100	2719700	72.533	17.3	18	0.0283398	-1.80779		+
862	Q9UMS4;F5GY56;H0YGF3;F5H2I0;H0YGZ5	Q9UMS4	PRPF19	Pre-mRNA-processing factor 19	55.18	2443600	3453200	6714200	9267300	1562200	10598000	1225500	1910300	57.036	17.9	5	0.129872	-1.14241
863	O43395;O43395-3	O43395	PRPF3	U4/U6 small nuclear ribonucleoprotein Prp3	77.528	245290	246970	1080300	747230	0	1339000	34758	0	20.111	5	2	0.0173952	-3.03353
490	P00492	P00492	HPRT1	Hypoxanthine-guanine phosphoribosyltransferase	24.579	822940	652740	414610	1410300	91988	127020	35254	0	15.234	10.1	1	0.00224246	-3.72782	+
559	Q8IXQ5;Q8IXQ5-5;Q8IXQ5-2;H7C259;E5RFN1;Q8IXQ5-3	Q8IXQ5	KLHL7	Kelch-like protein 7	65.991	722370	1254800	1252500	1519200	0	1605400	0	381380	46.426	9.9	6	0.00342138	-3.70062	+
866	O43172-2;O43172	O43172-2	PRPF4	U4/U6 small nuclear ribonucleoprotein Prp4	58.32	135360	253020	670930	342460	91993	1122500	74972	167630	14.669	5	2	0.247683	-0.869249
952	Q9Y5S9;Q9Y5S9-2	Q9Y5S9	RBM8A	RNA-binding protein 8A	19.889	702820	2645600	3175200	3225600	259980	409550	341770	0	28.05	16.1	2	0.00482701	-3.69354	+
1027	H0YMV8;Q71UM5;P42677;C9J1C5;C9JLI6	H0YMV8	RPS27L	40S ribosomal protein S27	11.345	1389000	4306200	14868000	11131000	382820	546910	1508400	402060	15.94	21	5	0.00193846	-3.68948	+
869	O94906-2;O94906	O94906-2	PRPF6	Pre-mRNA-processing factor 6	102.43	1125900	1033200	2954300	2513500	162930	1214400	436360	1947100	103.55	17.3	2	0.033839	-1.8048
870	Q6P2Q9;I3L0J9;I3L3Z8;I3L1T8	Q6P2Q9	PRPF8	Pre-mRNA-processing-splicing factor 8	273.6	665760	1328900	2247500	3145000	831220	1111500	602680	799890	169.88	11.3	4	0.119842	-1.29084
871	B1ALA9;A0A2R8Y7H4;P60891;P60891-2;Q15244;B1ALA7;A0A0B4J207;P21108	B1ALA9	PRPS1	Ribose-phosphate pyrophosphokinase 1	31.392	312310	182580	512350	1944400	75831	1520300	90822	336050	26.253	12.6	8	0.131339	-1.28973
872	C9JDH0;E7EW35;C9JDU5;C9JJS3;C9K0K7;E7EPA1;O60256-3;O60256;I3L331;I3L164;O60256-4;O60256-2	C9JDH0	PRPSAP2	Phosphoribosyl pyrophosphate synthase-associated protein 2	15.597	514160	1423700	1172500	3907900	1557300	5117100	641720	511670	21.995	21.4	12	0.707293	-0.330806
873	E7EPN9;Q9Y520-2;Q9Y520-4;Q9Y520-5;Q9Y520;Q9Y520-7;Q9Y520-6;Q9Y520-3;H7C5N8;A0A2R8Y7F4;A0A2R8YET2;A0A2R8Y424;A0A0A0MS30	E7EPN9	PRRC2C	Protein PRRC2C	308.77	22753	87638	240070	277220	0	16272	0	0	62.833	4.1	13	0.141318	-1.57263
874	Q9Y617;Q9Y617-2	Q9Y617	PSAT1	Phosphoserine aminotransferase	40.422	3116900	3894700	9832700	32657000	6740600	16885000	3062900	4535300	63.592	27.6	2	0.604483	-0.419581
1160	A0A087X2D0;P84103-2;P84103	A0A087X2D0	SRSF3	Serine/arginine-rich splicing factor 3	10.32	1749000	4536000	3813700	3952600	551820	781130	307730	0	24.399	45.3	3	0.00219416	-3.68475	+	+
876	P25786;P25786-2;F5GX11;B4DEV8;F5H112	P25786	PSMA1	Proteasome subunit alpha type-1	29.555	555810	3834600	1222600	5726500	428270	919640	517390	1166300	42.805	24	5	0.0604635	-1.87487
877	P25788-2;P25788;G3V3W4;G3V5N4	P25788-2	PSMA3	Proteasome subunit alpha type-3	27.647	784500	2263400	1645800	2741800	720260	1555800	11971000	0	83.827	16.1	4	0.353218	-1.45393
878	G3V295;G3V5Z7;P60900-2;P60900;G3V3I1;G3V3U4;P60900-3	G3V295	PSMA6	Proteasome subunit alpha type	22.842	112410	2074500	1213400	1745500	0	1213200	0	2085600	34.131	25.1	7	0.0156286	-2.74906
481	P31942-3;P31942-2;P31942;P31942-4;P31942-6;P31942-5	P31942-3	HNRNPH3	Heterogeneous nuclear ribonucleoprotein H3	31.525	766000	997910	1624800	6611500	0	1978400	64177	800100	35.379	24.6	6	0.00345052	-3.67319	+	+
880	P28072;I3L3X7;A0A087X2I4	P28072	PSMB6	Proteasome subunit beta type-6	25.357	253630	3871700	4826200	3685100	509990	1103900	122800	0	18.433	13	3	0.0186951	-3.45094
1133	G3V3A4;Q13573;G3V5R3;G3V4X8	G3V3A4	SNW1	SNW domain-containing protein 1	65.391	574940	564300	979220	1035100	0	661090	0	0	54.804	12.1	4	0.00244753	-3.6699	+
699	P19338;H7BY16;C9J1H7;C9JWL1;C9JYW2;C9JLB1	P19338	NCL	Nucleolin	76.613	1526300000	1025700000	2835000000	1596800000	40304000	455270000	75271000	189050000	323.31	59.3	6	0.000691809	-3.66681	+	+
883	P35998;P35998-2;C9JLS9	P35998	PSMC2	26S protease regulatory subunit 7	48.633	1130300	2546300	3319000	4611700	1035600	1991400	671740	1037700	88.005	29.8	3	0.0609232	-1.55156
884	E9PKD5;E9PM69;R4GNH3;P17980;E9PMD8;E9PN50;E9PLG2	E9PKD5	PSMC3	26S protease regulatory subunit 6A	34.614	576960	1721600	2286100	2602400	357620	0	93419	505960	41.146	26.4	7	0.0155889	-3.54294
885	P43686-2;P43686	P43686-2	PSMC4	26S protease regulatory subunit 6B	43.507	1798600	1077700	2747000	6055800	58440	2553000	738350	386630	32.508	15	2	0.0117571	-2.83464
886	P62195;J3QQM1;P62195-2;J3QSE0;J3QLH6;J3KRP2;J3QSA9;J3KTQ9;J3QRR3;J3QRW1;Q8NB90-3;Q8NB90-2;Q8NB90	P62195	PSMC5	26S protease regulatory subunit 8	45.626	2126600	3093200	6467600	9892200	1343800	4789800	1006200	2201700	78.737	25.9	13	0.0571929	-1.46172
887	A0A087WW66;Q99460-2;Q99460;H7BZR6;C9J9M4;H7C378	A0A087WW66	PSMD1	26S proteasome non-ATPase regulatory subunit 1	105.85	622880	1108100	7089300	2024100	200140	5141200	1125000	1534900	193.63	24.2	6	0.232953	-0.901255
888	O00231;O00231-2;J3QRY4;J3QS13	O00231	PSMD11	26S proteasome non-ATPase regulatory subunit 11	47.463	2098100	5542700	5877200	9943300	2466700	5822700	2349500	3850800	68.72	23.5	4	0.311846	-0.75579
889	O00232;O00232-2;J3KTJ5;J3KSK1	O00232	PSMD12	26S proteasome non-ATPase regulatory subunit 12	52.904	272330	0	1081400	249890	114180	2429500	552200	266710	52.645	19.3	4	0.387247	0.975173
890	Q9UNM6;Q9UNM6-2;A0A087WUL9;E9PL38;J3KNQ3;H0YD73;E9PQG3	Q9UNM6	PSMD13	26S proteasome non-ATPase regulatory subunit 13	42.945	2667800	1388600	1591900	3928100	1192500	4708700	3003200	555330	43.086	16.8	7	0.551284	-0.547635
891	O00487	O00487	PSMD14	26S proteasome non-ATPase regulatory subunit 14	34.577	1780400	964460	1240400	2910100	1149000	2158300	100510	467290	24.709	20	1	0.0355696	-1.82294
892	Q13200;Q13200-2;Q13200-3;H7C1H2;C9JPC0;H7C2Q3;F8WBS8	Q13200	PSMD2	26S proteasome non-ATPase regulatory subunit 2	100.2	1877500	3171600	14759000	5406900	572910	18282000	3088500	6383800	164.47	25.8	7	0.570668	-0.439959
893	O43242;O43242-2;H0YGV8	O43242	PSMD3	26S proteasome non-ATPase regulatory subunit 3	60.977	618590	260460	5534100	6366900	360080	4437000	640480	1125500	82.101	24.3	3	0.353602	-0.866427
864	E7EU94;E7ESX0;E7EN72;E7EVX8;Q8WWY3-2;Q8WWY3-4;Q8WWY3;Q8WWY3-3	E7EU94	PRPF31	U4/U6 small nuclear ribonucleoprotein Prp31	28.858	851860	2544100	1096700	4318100	0	3197300	0	651730	30.168	18.8	8	0.00134333	-3.66204	+
895	V9GZ55;K7ENR6;Q969U7-2;Q969U7	V9GZ55	PSMG2	Proteasome assembly chaperone 2	23.506	113990	248620	285190	353300	305820	199110	0	585180	12.581	8.6	4	0.424699	-0.846843
896	P26599-3;P26599-2;P26599;A0A0U1RRM4;A6NLN1;A0A0D9SF20;K7EKJ7;K7EK45;A0A087WU68;K7ES59;A0A087WUW5;K7ELW5;O95758-6;O95758-1;O95758-2;O95758;O95758-5;O95758-4;X6R242;O95758-7	P26599-3	PTBP1	Polypyrimidine tract-binding protein 1	59.632	2012400	14108000	16071000	34078000	2428000	15247000	3580500	3511100	284.75	37.3	20	0.0967684	-1.40637		+
897	Q96EY7;B8ZZQ4;Q96EY7-2;F8WE76	Q96EY7	PTCD3	Pentatricopeptide repeat domain-containing protein 3, mitochondrial	78.549	1549200	2573000	8524300	8977100	3112700	18284000	9919100	12212000	110.66	19.6	4	0.132908	1.09249
389	P85037;P85037-2	P85037	FOXK1	Forkhead box protein K1	75.456	491010	243310	2674300	63451	0	0	0	0	16.545	3.4	2	0.00368005	-3.65276	+
899	B8ZZQ6;P06454-2;P06454;B8ZZA1;B8ZZW7;H7C2N1	B8ZZQ6	PTMA	Prothymosin alpha	11.758	1791200	1410200	1850600	1504800	2401500	3722900	2627300	2975800	15.095	25.2	6	0.351021	0.710841		+
900	P18031;B4DSN5	P18031	PTPN1	Tyrosine-protein phosphatase non-receptor type 1;Tyrosine-protein phosphatase non-receptor type	49.966	174680	620510	582820	310540	363770	1103000	45339	0	30.333	10.8	2	0.174787	-1.30224
1242	P62995;P62995-3;H7C2L4;H7BXF3;P62995-2	P62995	TRA2B	Transformer-2 protein homolog beta	33.665	493130	922140	2222700	3638000	145450	269640	0	309530	52.492	17.7	5	0.0023637	-3.64474	+
902	K7ENP9;D3DUJ3;K7EQG9;P17706-2;P17706-4;P17706;K7ELS9;K7EIY0;K7EIE9;K7ER87;A0A2R8YD79;P17706-3	K7ENP9	PTPN2	Protein-tyrosine-phosphatase;Tyrosine-protein phosphatase non-receptor type;Tyrosine-protein phosphatase non-receptor type 2	17.14	854680	1143300	2620100	3206400	2584500	11954000	2446300	4962600	60.972	14.4	12	0.0759893	1.31752
606	Q5H909;Q9UNF1-2;Q9UNF1;Q5H907	Q5H909	MAGED2	Melanoma-associated antigen D2	63.138	836040	1354700	1501100	1449700	16964	165960	61274	822040	81.186	19.6	4	0.00364207	-3.63785	+
1309	F5H5P4;Q96D37;A0A0A0MR07;P15498-2;P15498	F5H5P4	VAV1	Proto-oncogene vav	91.729	393780	231340	258130	526140	0	0	0	67317	27.935	5.7	5	0.00258617	-3.63688	+
905	Q00577	Q00577	PURA	Transcriptional activator protein Pur-alpha	34.91	667670	141130	1695400	4667300	208150	1567000	0	80378	56.309	18	1	0.046744	-2.73571
906	Q96QR8	Q96QR8	PURB	Transcriptional activator protein Pur-beta	33.24	522250	371260	329980	798520	493840	0	34482	0	8.3217	4.2	1	0.0225519	-3.26869
907	Q96PZ0-2;Q96PZ0;E7EUH7	Q96PZ0-2	PUS7	Pseudouridylate synthase 7 homolog	75.662	116420	53466	965580	579150	53727	1092800	296720	449520	23.248	3.4	3	0.968036	-0.0313962
646	Q9BU76-4;Q9BU76	Q9BU76-4	MMTAG2	Multiple myeloma tumor-associated protein 2	20.536	443020	255840	544460	366100	0	58394	0	0	8.3935	7.4	2	0.000900029	-3.61797	+
909	P11216;H0Y4Z6;E9PK47;P11217-2;P06737-2;P11217;P06737	P11216	PYGB	Glycogen phosphorylase, brain form	96.695	170710	175770	2052500	1346500	0	0	545410	183610	39.858	9	7	0.0105482	-2.72162
910	B5MDP1;B4DEW4;Q8WU10	B5MDP1	PYROXD1	Pyridine nucleotide-disulfide oxidoreductase domain-containing protein 1	5.6365	1185800	2594100	1717400	1656400	0	2440300	671950	1654100	7.1037	21.8	3	0.0551605	-2.85568
911	P47897;P47897-2;A0A1B0GVU9;B4DDN1;H7C0R3;A0A0U1RQT0;C9J165;A0A1B0GTT3;A0A0U1RQM8;A0A0U1RR66;A0A0U1RQU2;A0A0U1RQQ5;F2Z2V6;A0A0U1RQE9;A0A0U1RQC3;A0A0U1RQX5;A0A0U1RRI9;A0A0U1RQL2;A0A0U1RQX9;A0A0U1RRC8	P47897	QARS	Glutamine--tRNA ligase	87.798	1614300	2513400	6212900	4106600	72125	4153800	1886900	2426700	323.31	24.6	20	0.0568004	-1.89078
912	D6RHJ7;B7Z415;D6RGG7;P09417-2;P09417	D6RHJ7	QDPR	Dihydropteridine reductase	3.7774	0	6458900	11257000	5302300	5896200	9922600	5516100	1681500	19.208	30.6	5	0.33714	1.55974
913	Q9BXR0;Q9BXR0-2;K7EPI1;K7ESP6;K7EJ21	Q9BXR0	QTRT1	Queuine tRNA-ribosyltransferase	44.047	1103600	1558900	1454100	2539200	592840	1423100	0	984110	54.584	10.9	5	0.0225405	-2.88512
914	P62820;E7END7;P62820-3;P62820-2	P62820	RAB1A	Ras-related protein Rab-1A	22.677	1068700	80192	397020	753250	0	662280	1187000	0	59.474	38	4	0.296735	-1.59929
915	Q9UL25	Q9UL25	RAB21	Ras-related protein Rab-21	24.347	478220	1649800	580600	767170	346810	471020	356440	366460	41.197	11.1	1	0.15737	-1.36935
916	F5H157;Q15286	F5H157	RAB35	Ras-related protein Rab-35	21.214	176880	424290	362260	410330	203440	281440	147460	0	13.51	10.8	2	0.149431	-1.49593
917	O95716;F5H823;B7ZB78;F5GZG1;F5H004;A0A075B6Q0;F5GX62;E7ESV4;F5H7Y6;P61224-2;P61224-4;P61224-3;P62834;P61224;A6NIZ1	O95716	RAB3D	Ras-related protein Rab-3D	24.267	293500	419370	426790	355860	307020	510590	255300	0	14.475	11.9	15	0.197156	-1.35168
918	Q9H2M9	Q9H2M9	RAB3GAP2	Rab3 GTPase-activating protein non-catalytic subunit	155.98	21363	48790	395380	146130	0	115770	40093	172490	14.265	1.7	1	0.271975	-0.851596
919	P51148;P51148-2;K7EIP6;K7ENY4;K7ERI8;K7ERQ8	P51148	RAB5C	Ras-related protein Rab-5C	23.482	1069100	4979600	3184000	4125200	519500	3089400	1306700	2765700	32.196	17.6	6	0.154697	-1.15669
920	P51149;C9J4V0;C9J8S3;C9J4S4;C9IZZ0;C9J592;C9J7D1	P51149	RAB7A	Ras-related protein Rab-7a	23.489	452080	772840	1921000	2249500	354900	415810	0	467770	34.831	28.5	7	0.0240937	-3.27814
921	P61006;H0YMN7;P61006-2;P51153;M0R257;P20337;P20336;Q96E17	P61006	RAB8A	Ras-related protein Rab-8A;Ras-related protein Rab-13	23.668	231020	551300	700260	642100	122180	454860	271360	0	12.233	19.3	8	0.0667242	-1.9165
1155	Q9UQ35;Q9UQ35-2;I3L4D8;I3L182;I3L0N7;I3L3Q8;I3L1I8;Q9UQ35-3	Q9UQ35	SRRM2	Serine/arginine repetitive matrix protein 2	299.61	385900	1320900	1727000	1572700	63142	555330	10869	197710	204.27	14.6	8	0.00215286	-3.59938	+
923	G3V154;Q3YEC7;Q3YEC7-2	G3V154	RABL6	Rab-like protein 6	51.326	165840	246880	216980	283410	63924	344260	0	85521	17.392	3.2	3	0.0439032	-1.62276
275	Q9UBS4	Q9UBS4	DNAJB11	DnaJ homolog subfamily B member 11	40.513	164210	322840	380250	822970	0	324110	0	0	33.156	4.5	1	0.00229945	-3.58974	+
925	Q9H0H5;F8VRD2;F8VVY0;F8VXH1;F8VUW9;F8VV39;F8VS54;F8VWX0;F8W0L1;F8VZ66;F8VV47;F8VWY4;F8VVE5;H0YIK5	Q9H0H5	RACGAP1	Rac GTPase-activating protein 1	71.026	119910	170320	250380	300320	80122	0	0	0	22.794	5.5	14	0.0234548	-2.11449
926	A0A494C0B4;P54725-2;P54725-3;P54725;K7ENJ0;K7ELW1;Q5W0S5;Q5W0S4;K7EQ16	A0A494C0B4	RAD23A	UV excision repair protein RAD23 homolog A	30.485	611990	367090	977430	1061800	0	2058200	40148	139700	19.375	15.2	9	0.0212647	-2.99839
927	B5MDF5;P62826;J3KQE5;F5H018;H0YFC6;B4DV51;A0A087X0W0	B5MDF5	RAN	GTP-binding nuclear protein Ran	26.224	49692000	90790000	116500000	104610000	35520000	69559000	32076000	95535000	54.459	33.9	7	0.355871	-0.690399		+
219	D6RFH4;H3BUX2;O43169	D6RFH4	CYB5B	Cytochrome b5 type B	15.208	887380	1628500	1024500	1467000	125300	316000	101970	0	13.197	11.1	3	0.00214335	-3.58061	+
929	A0A0D9SEU5;R4GMX8;Q6VN20-2;Q6VN20-3;Q6VN20	A0A0D9SEU5	RANBP10	Ran-binding protein 10	67.255	20018	24411	164900	91136	0	0	0	0	7.1369	1.6	5	0.048446	-1.50359
930	P49792;J3KQ37;Q99666;O14715;F8VYC4;A0A286YES2;A0A1W2PNU4;P0DJD0;P0DJD1;F8W705;Q99666-2;F8WBP7;C9J1W9;C9JF75;C9J6W1;Q7Z3J3-2	P49792	RANBP2	E3 SUMO-protein ligase RanBP2	358.2	48093	139770	24017000	215210	67219	217210	13537	34774	186.85	9	16	0.083414	-2.90581
931	B7Z7F3;Q9H6Z4-2;Q9H6Z4-3;Q9H6Z4;K7EIJ4;K7EN31	B7Z7F3	RANBP3	Ran-binding protein 3	52.894	117850	186080	405530	304210	0	1013000	692930	362610	37	12.8	6	0.882707	-0.126261
932	P46060;H0Y4Q3;B0QYT5;B0QYT4;B0QYT6	P46060	RANGAP1	Ran GTPase-activating protein 1	63.541	676630	749530	3317500	2335900	0	3064100	1246000	417860	67.358	14.7	5	0.0435068	-2.40316
933	P54136;P54136-2;E5RJM9;E5RH09	P54136	RARS	Arginine--tRNA ligase, cytoplasmic	75.378	665560	1042100	908900	815240	227560	5831800	1414400	2614600	69.455	18.3	4	0.449404	0.641472
934	Q86YV0-2;Q86YV0;V9GYD1;M0QX12	Q86YV0-2	RASAL3	RAS protein activator like-3	104.24	226910	161090	596320	265140	0	0	0	0	35.183	6.8	4	0.000733175	-3.53675	+
935	A0A087WZ13;E9PAU2;Q8IY67-2;Q8IY67;K7EKR9;K7EQG2;Q8IY67-3	A0A087WZ13	RAVER1	Ribonucleoprotein PTB-binding 1	77.843	31676	292580	909940	65520	0	1162300	0	536920	33.643	9.1	7	0.389125	-1.14046
936	A0A3B3IS71;P06400	A0A3B3IS71	RB1	Retinoblastoma-associated protein	105.45	157030	217850	1499200	663690	304430	1078200	321100	688090	77.736	12	2	0.964286	-0.0326172
937	Q09028-2	Q09028-2	RBBP4	Histone-binding protein RBBP4	47.584	0	0	281880	363260	0	0	283470	0	7.9529	12.7	1	0.520079	-0.488745
938	Q15291-2;Q15291	Q15291-2	RBBP5	Retinoblastoma-binding protein 5	55.071	147190	133410	304440	223650	0	623480	375880	422640	8.149	2.4	2	0.87936	-0.129424
939	Q7Z6E9-2;Q7Z6E9;A0A2R8Y880;Q7Z6E9-4;I3L3Y2;H3BUN0	Q7Z6E9-2	RBBP6	E3 ubiquitin-protein ligase RBBP6	197.29	73992	38850	171730	25679	0	1599.5	0	0	30.325	3.3	6	0.113146	-1.91836
940	E9PC52;Q16576;Q5JP01;Q16576-2;H0YF10;Q5JP02;H0YCT5;H0YDK2	E9PC52	RBBP7	Histone-binding protein RBBP7	46.938	670510	1345400	1696400	4589800	691040	2123800	813610	1454200	59.023	13	8	0.295683	-0.779859
941	Q9NTZ6;A6PVI1;A6PVI0;Q5JX62	Q9NTZ6	RBM12	RNA-binding protein 12	97.394	209220	1104200	2056200	1309100	144370	2530300	258980	1393700	32.607	5.6	4	0.234667	-0.896495
942	Q96PK6;Q96PK6-2;A0A0A6YYI9;F8WDX3;A0A0A0MSL8;B8ZZ74;Q96PK6-3;Q96PK6-4	Q96PK6	RBM14	RNA-binding protein 14	69.491	1809400	1489700	3289100	4176400	630040	8025100	3232300	6956900	117.74	23.2	8	0.727396	0.275716
943	A0A494C001;A0A499FJY3;A0A087WWP4;Q96T37-4;Q96T37-2;Q96T37-3;Q96T37	A0A494C001	RBM15	Putative RNA-binding protein 15	98.013	144070	157340	199010	424390	6608.5	233030	0	136220	43.243	8.6	7	0.0280065	-2.02994
944	Q96I25;H0Y6J6	Q96I25	RBM17	Splicing factor 45	44.961	176310	503910	760160	664370	127790	1153100	141390	0	13.132	3.2	2	0.0882433	-1.9004
945	E5RJW4;Q9NW64;Q9NW64-2;E5RHA8	E5RJW4	RBM22	Pre-mRNA-splicing factor RBM22	20.769	640860	3561800	765640	2087200	1233200	485650	1353400	1186800	51.668	26.3	4	0.511835	-0.771201
946	P49756;P49756-2;P49756-3;H0YE46;E9PQU5	P49756	RBM25	RNA-binding protein 25	100.18	282350	749610	3737400	1695000	72858	2068000	503850	1133200	182.71	9.6	5	0.0790436	-1.35718
947	A0A087X0H9;Q5T8P6-5;Q5T8P6-4;Q5T8P6-3;Q5T8P6-2;Q5T8P6;E2PSN0;U3KPZ7;Q9P2N5	A0A087X0H9	RBM26	RNA-binding protein 26	113.79	314810	344720	1674200	625450	0	2150800	237410	915270	46.442	8	9	0.17739	-1.33316
721	O00567;A0A494C128;H0YDU4;H0Y653;Q5JXT2	O00567	NOP56	Nucleolar protein 56	66.049	4440900	6128100	8836300	14502000	503340	3261400	318010	1137600	116.29	26.6	5	0.00058982	-3.53532	+
106	O95816-2;O95816	O95816-2	BAG2	BAG family molecular chaperone regulator 2	20.189	113230	703920	886220	921210	64260	19574	0	0	20.303	11.2	2	0.00787046	-3.53284	+
723	M0R3B2;A0A075B6F9;Q9Y314;M0R1T7;M0QX85;M0R1K2	M0R3B2	NOSIP	Nitric oxide synthase-interacting protein	26.804	168500	383610	584830	798210	0	0	0	180150	15.953	10.4	6	0.00156771	-3.51923	+
951	Q14498-3;Q14498-2;Q14498;A0A0U1RQH7;H0Y4X3;G3XAC6;A0A0U1RQW2;Q5QP23;Q5QP22;A0A087X122;Q86U06-3;Q86U06-4;Q86U06-5;Q86U06-2;Q86U06	Q14498-3	RBM39	RNA-binding protein 39	57.089	325500	1430700	2472500	2334200	135780	4020800	405150	893190	66.297	19.1	15	0.0828028	-1.29568
715	Q8WTT2	Q8WTT2	NOC3L	Nucleolar complex protein 3 homolog	92.547	80116	58664	1141000	1049200	0	0	0	68504	27.78	6.8	1	0.000716757	-3.50938	+
953	P38159;H3BT71;P38159-2;Q96E39;H3BUY5;H0Y6E7;A0A1B0GUK8;H3BR27;P38159-3;O75526;H3BNC1;Q8N7X1	P38159	RBMX	RNA-binding motif protein, X chromosome;RNA-binding motif protein, X chromosome, N-terminally processed;RNA binding motif protein, X-linked-like-1	42.331	50847	1179700	2203300	3157500	302610	399430	0	0	49.161	22.3	12	0.0698283	-3.05487
898	P48651;J3KNR6;P48651-3;P48651-2	P48651	PTDSS1	Phosphatidylserine synthase 1	55.527	330720	139360	249660	719540	0	0	0	0	14.728	4.9	4	0.00184824	-3.48511	+
157	P60953;A0A590UJK8;P60953-1;A0A3B3IRV0;F8WET9;B1AH79;A0A494C1M1;Q5JYX0;G3V4H1;A0A494BZX6;G3V476;Q9H4E5-2;P17081;Q9H4E5	P60953	CDC42	Cell division control protein 42 homolog	21.258	701600	6863500	2757400	3146700	433190	842040	300060	0	12.538	16.8	14	0.00729986	-3.4829	+
956	Q9P258	Q9P258	RCC2	Protein RCC2	56.084	617100	2490000	3633300	7942400	918510	2547000	768970	427930	115.88	32.4	1	0.071689	-1.8089
957	Q9UKL0;E9PQE5;B4DV59;Q9P2K3-2;Q9P2K3-4;Q9P2K3;Q8IZ40;Q9P2K3-3	Q9UKL0	RCOR1	REST corepressor 1	53.327	144210	266550	227780	268870	0	763840	265650	160400	20.865	7.2	8	0.357692	-0.881
958	P46063	P46063	RECQL	ATP-dependent DNA helicase Q1	73.457	97668	139130	518280	227000	110960	979880	292210	404020	73.332	5.5	1	0.549827	0.405011
959	Q04206;Q04206-4;Q04206-3;Q04206-2;A0A087X0W8;E9PKH5;Q2TAM5;A0A087WVP0;E9PKV4;E9PI38;E9PQS6;E9PM47;E9PJZ9;E9PNV4;E9PN69;E9PRX2;E9PJR1;E9PNK5;E9PMD5	Q04206	RELA	Transcription factor p65	60.218	328090	601560	1258100	923960	143220	1322800	967720	1554400	18.991	5.6	19	0.776096	-0.21039
960	P35251;P35251-2;A0A1W2PP02	P35251	RFC1	Replication factor C subunit 1	128.25	130010	104840	286940	257380	0	0	0	113680	23.728	2.4	3	0.025613	-2.06731
961	P40938;P40938-2;A0A087X270	P40938	RFC3	Replication factor C subunit 3	40.556	374210	537400	361150	1847700	149900	1057100	161820	433980	199.36	10.7	3	0.1125	-1.23387
1350	P16989-2;P16989;P16989-3;A0A0D9SEI8	P16989-2	YBX3	Y-box-binding protein 3	31.947	7803400	9624000	7123000	7350500	562590	1369700	673260	1547800	124.04	47.9	4	0.00169773	-3.45649	+	+
963	Q9NPQ8-4;Q9NPQ8;Q9NPQ8-3;H0YE35;Q9NPQ8-2;E9PLE5;H0YC88;E9PI04;E9PSI0	Q9NPQ8-4	RIC8A	Synembryn-A	59.612	159090	223830	153710	336640	0	1133900	499140	350760	19.902	7.2	9	0.8135	-0.249463
34	Q8IUX7;Q8IUX7-2;H7C4B5;H7C391;H7C0W8;Q8N436	Q8IUX7	AEBP1	Adipocyte enhancer-binding protein 1	130.93	817530	318360	850090	762030	0	0	59362	154000	37.227	5.2	6	0.00506838	-3.44029	+
690	Q13564-3;Q13564-2;Q13564;Q13564-4;J3KTE3;J3QLH4	Q13564-3	NAE1	NEDD8-activating enzyme E1 regulatory subunit	50.624	300100	916010	1600100	1739300	97934	318520	134480	0	38.085	16.6	6	0.00807172	-3.42932	+
966	Q6F5E8;Q6F5E8-2;R4GMZ7	Q6F5E8	RLTPR	Leucine-rich repeat-containing protein 16C	154.69	0	0	0	0	126550	103690	372180	551470	29.682	4.3	3	0.0254919	2.23527
1013	P05388;F8VWS0;P05388-2;F8VU65;Q8NHW5;F8VPE8;G3V210;F8VW21;F8VQY6;F8VRK7;F8VZS0;F8W1K8;F8VS58;F8VWV4	P05388	RPLP0	60S acidic ribosomal protein P0;60S acidic ribosomal protein P0-like	34.273	73916000	49009000	127960000	303070000	16487000	39087000	2085200	10769000	260.12	50.2	14	0.00211676	-3.4195	+
968	Q5VTR2;C9JWJ4;C9J0A5;C9JXC9	Q5VTR2	RNF20	E3 ubiquitin-protein ligase BRE1A	113.66	160520	152210	653820	269190	0	281950	0	140260	21.276	3.6	4	0.0332965	-1.95903
1316	Q709C8-3;Q709C8;Q709C8-4;Q709C8-2;A0A3B3IU50;A0A3B3IT88	Q709C8-3	VPS13C	Vacuolar protein sorting-associated protein 13C	417.27	282670	859920	1225600	1285400	74745	108530	36461	88165	236.26	9.4	6	0.00234569	-3.41798	+
970	A0A140TA09;Q99942	A0A140TA09	RNF5	E3 ubiquitin-protein ligase RNF5	10.013	211700	897280	370590	242570	92789	130530	49038	0	16.38	18.7	2	0.0261542	-2.2732
971	O60942-3;O60942-4;O60942-2;O60942	O60942-3	RNGTT	mRNA-capping enzyme;Polynucleotide 5-triphosphatase;mRNA guanylyltransferase	52.533	97274	188570	335990	295390	0	278770	0	23511	14.615	4.4	4	0.0135874	-2.42316
972	P13489;E9PMJ3;E9PLZ3;E9PIM9;H0YCR7;E9PMA9;E9PMN0;E9PIK5	P13489	RNH1	Ribonuclease inhibitor	49.973	529740	1592600	3790600	4561200	758060	4817000	794790	1604800	55.76	15.8	8	0.368959	-0.655618
973	Q9H4A4;A6NKB8;C9JMZ3	Q9H4A4	RNPEP	Aminopeptidase B	72.595	336740	536370	723620	684670	0	570120	282630	103660	51.515	4.8	3	0.0257096	-2.14306
969	A0A0A0MTR7;A0A0A0MTC1;Q63HN8;Q63HN8-4;Q63HN8-5;Q63HN8-6	A0A0A0MTR7	RNF213	E3 ubiquitin-protein ligase RNF213	591.4	33594	115900	394040	311090	13029	25051	3666	7581.7	203.7	6.7	6	0.00276204	-3.41365	+
975	Q13464;A0A0U1RQV4	Q13464	ROCK1	Rho-associated protein kinase 1	158.17	10624	18245	12284	23626	27291	77236	0	34707	27.304	2.7	2	0.103159	1.29377
976	D6REE7;O75116	D6REE7	ROCK2	Rho-associated protein kinase 2	50.727	50497	60630	180340	132940	19283	368430	0	113350	8.781	3.8	2	0.435693	-0.614868
977	P27694;I3L4R8;I3L2M5;I3L524	P27694	RPA1	Replication protein A 70 kDa DNA-binding subunit;Replication protein A 70 kDa DNA-binding subunit, N-terminally processed	68.137	630330	1122300	2201200	2711000	224330	6590900	2335900	877420	164.85	22.4	4	0.653599	-0.358709
539	H0YID1;F8VUX5;H0YIQ8;F8VXI8;F8VX10;Q9H9L4-4;Q9H9L4	H0YID1	KANSL2	KAT8 regulatory NSL complex subunit 2	7.8608	134640	174810	625470	490860	0	0	0	0	6.401	16.2	7	0.00103828	-3.40882	+
390	Q8IY81	Q8IY81	FTSJ3	pre-rRNA processing protein FTSJ3	96.557	74865	367840	2103700	427220	0	0	0	0	41.552	8.3	1	0.00104054	-3.39826	+
980	P62913	P62913	RPL11	60S ribosomal protein L11	20.252	7134200	13931000	9133100	11742000	4882500	17834000	548270	1145000	66.05	20.2	1	0.0401535	-2.31785		+
208	Q5SRQ3;Q5SRQ6;P67870;N0E472;A0A0G2JM12	Q5SRQ3	CSNK2B-LY6G5B-1181	Casein kinase II subunit beta	26.673	161540	1054900	703810	1118600	45614	147940	0	0	12.459	8.3	5	0.00228811	-3.39698	+
982	P26373;P26373-2;J3KS98;J3QSB4;H3BUK8;H3BTH3	P26373	RPL13	60S ribosomal protein L13	24.261	3476600	16377000	16893000	11509000	1747200	5016400	934480	11844000	100.93	31.3	6	0.0542507	-1.90087		+
983	P40429;M0QYS1;Q8J015;Q6NVV1;M0QZU1;A0A096LPE0	P40429	RPL13A	60S ribosomal protein L13a;Putative 60S ribosomal protein L13a protein RPL13AP3	23.577	0	17924000	12423000	20369000	5524300	2416500	2674200	9775900	29.384	20.7	6	0.798627	0.471916
1158	Q05519-2;Q05519;Q5T760;B4DWT1;S4R3C4;Q5T757	Q05519-2	SRSF11	Serine/arginine-rich splicing factor 11	53.413	363250	74201	948320	633050	0	0	0	0	35.413	19.3	6	0.00324257	-3.38475	+
248	Q8TDD1;Q8TDD1-2;H0YHH7;F8VRX4	Q8TDD1	DDX54	ATP-dependent RNA helicase DDX54	98.594	469190	476720	1024500	673600	65733	308940	0	148250	50.678	5.1	4	0.0069467	-3.37496	+
1057	O00422-2;O00422;H7BZW6;U3KQ12;U3KPY7	O00422-2	SAP18	Histone deacetylase complex subunit SAP18	19.526	1906900	3271800	3047000	2370200	417330	798370	417480	0	52.898	23.3	5	0.00256928	-3.35681	+
987	M0R0P7;M0R3D6;M0R1A7;M0R117;Q02543	M0R0P7	RPL18A	60S ribosomal protein L18a	16.177	13402000	6250400	23019000	20532000	5703600	11618000	2596400	2932800	32.552	31.4	5	0.0329191	-1.71856		+
705	E9PN51;F8W9K7;E9PPW7;O00217	E9PN51	NDUFS8	NADH dehydrogenase [ubiquinone] iron-sulfur protein 8, mitochondrial	12.405	185800	349570	508210	444320	0	0	0	0	7.2104	10.9	4	0.000950311	-3.34998	+
989	K7ERI7;P35268;K7EMH1;K7EJT5;K7EP65;K7EKS7;K7ELC4	K7ERI7	RPL22	60S ribosomal protein L22	11.168	8381100	18863000	28389000	25029000	3812500	8519400	1213900	11072000	19.801	42.1	7	0.019725	-2.15913
990	P62829;J3KTJ3;C9JD32;B9ZVP7;J3KT29	P62829	RPL23	60S ribosomal protein L23	14.865	3337100	4183400	4599000	4195000	6468300	10366000	0	3699800	45.797	38.6	5	0.207971	-1.58369		+
475	D6R9P3;D6RD18;D6RBZ0;Q99729-3;Q99729-2;Q99729-4;Q99729	D6R9P3	HNRNPAB	Heterogeneous nuclear ribonucleoprotein A/B	30.302	9846800	7908200	11943000	30119000	1997800	5650900	556440	979930	104.63	16.8	7	0.00155726	-3.34929	+	+
20	O96019-2;O96019;O94805;C9JQT2;H7C5S0	O96019-2	ACTL6A	Actin-like protein 6A	43.236	1593300	2983100	5405700	4694500	600640	2018800	311110	107650	64.019	21.7	5	0.00368119	-3.34711	+
160	A0A0D9SEI3;A0A0D9SEN2;A0A0D9SER5;Q5QPR4;Q5QPR3;Q9UQ88-5;Q9UQ88;P21127-2;P21127-3;Q9UQ88-2;Q9UQ88-3;P21127-8;P21127-12;Q9UQ88-4;P21127-9;P21127-6;P21127-10;Q9UQ88-9;P21127-5;P21127-4;Q9UQ88-10;P21127	A0A0D9SEI3	CDK11B	Cyclin-dependent kinase 11A;Cyclin-dependent kinase 11B	89.437	147280	54614	953550	328930	0	0	0	0	13.067	2.7	22	0.00461704	-3.33762	+
61	A0A2R8Y611;O14617-3;O14617-4;O14617-2;O14617;O14617-5;K7ERW8;A0A2R8Y4J3	A0A2R8Y611	AP3D1	AP-3 complex subunit delta-1	106.19	279430	82607	795020	61982	0	0	6911.4	12540	24.508	4.6	8	0.00316456	-3.33336	+
875	O75475;O75475-3;O75475-2	O75475	PSIP1	PC4 and SFRS1-interacting protein	60.103	70539	295140	461400	552650	0	0	0	0	26.275	7.2	3	0.00159364	-3.32249	+
1128	P09012;M0R268;M0R0G9;M0QXK2;M0R221;M0R2B8;M0QZG7	P09012	SNRPA	U1 small nuclear ribonucleoprotein A	31.279	2111200	3194200	5779400	6208800	907090	2368200	173110	233110	31.016	23	7	0.00324884	-3.31722	+
791	P07737;K7EJ44;I3L3D5;CON__P02584	P07737	PFN1	Profilin-1	15.054	14963000	9740000	30343000	23777000	1959700	3414200	677610	4933700	79.864	59.3	4	0.00150497	-3.31561	+	+
1236	A0A087WYR3;O43399-2;O43399-4;O43399;O43399-3;O43399-5;O43399-7;A0A087WZ51;O43399-6	A0A087WYR3	TPD52L2	Tumor protein D54	23.764	140370	239230	276520	247940	0	16926	0	0	16.107	11.7	9	0.00161834	-3.31098	+
865	A0A0A0MRN0;Q5VTL8	A0A0A0MRN0	PRPF38B	Pre-mRNA-splicing factor 38B	52.487	88013	459800	356450	901620	0	104140	0	0	13.043	4.4	2	0.00221474	-3.29779	+
1000	P62899;B8ZZK4;H7C2W9;C9JU56;B7Z4E3;B7Z4C8;P62899-3;P62899-2	P62899	RPL31	60S ribosomal protein L31	14.463	13442000	17085000	10855000	25496000	1598000	11732000	1684400	10188000	20.65	21.6	8	0.0195888	-2.06965		+
140	Q13185;C9JMM0;B8ZZ43;K7ELA4;B5MD17;J3KS05;P83916	Q13185	CBX3	Chromobox protein homolog 3;Chromobox protein homolog 1	20.811	419980	731530	1692700	1301600	66339	128350	209720	0	21.848	13.7	7	0.00347941	-3.29743	+
1037	Q9P2E9;Q9P2E9-3;A0A087WVV2;F8W7S5;A0A087WU26;A2A2S5;V9GY78;Q8N4C6-6;C9J066;E9PN67;H9KV85;Q8N4C6-11;H0YDJ4;Q8N4C6-4;Q8N4C6-9;Q8N4C6-2;Q8N4C6;Q8N4C6-5;Q8N4C6-10;Q8N4C6-7	Q9P2E9	RRBP1	Ribosome-binding protein 1	152.45	9902600	1551700	20512000	11728000	669370	1502200	664640	1688400	323.31	28.1	20	0.00142765	-3.2949	+
1003	F2Z388;P42766	F2Z388	RPL35	60S ribosomal protein L35	10.645	1066100	11077000	8228500	9694500	2770800	372300	0	7770000	18.152	14.6	2	0.0468604	-3.8678		+
195	Q14019	Q14019	COTL1	Coactosin-like protein	15.945	1030900	571010	2257400	1736000	248820	558260	204370	0	12.855	7	1	0.00904781	-3.29448	+
747	Q9UKX7;Q9UKX7-2;B0QY21	Q9UKX7	NUP50	Nuclear pore complex protein Nup50	50.144	153260	482840	1618800	2059800	0	1221700	78655	0	25.323	9.8	3	0.00582699	-3.28047	+
169	A0A087X1B7;X6R700;Q9Y3Y2-4;Q9Y3Y2;Q9Y3Y2-3	A0A087X1B7	CHTOP	Chromatin target of PRMT1 protein	8.5199	340300	1180600	1690900	1398400	83617	198560	69575	0	18.179	17.1	5	0.00258299	-3.26833	+
725	P06748-2;P06748;P06748-3;E5RGW4;E5RI98	P06748-2	NPM1	Nucleophosmin	29.464	27101000	28151000	81720000	202140000	18258000	32018000	1032100	3759900	323.31	52.8	5	0.00990773	-3.25089	+	+
1008	A0A2R8Y6J3;P46777;Q5T7N0;A0A2R8Y4A2	A0A2R8Y6J3	RPL5	60S ribosomal protein L5	27.045	12499000	17894000	47554000	65530000	6374500	24501000	98744	11666000	138.42	58.8	4	0.0228128	-3.17997		+
1330	Q15061	Q15061	WDR43	WD repeat-containing protein 43	74.89	92105	263650	426710	575420	0	0	0	0	15.367	2.7	1	0.00254165	-3.25086	+
1010	P18124;A8MUD9;C9JIJ5;C9JZ88	P18124	RPL7	60S ribosomal protein L7	29.225	72980000	116830000	77593000	96824000	21644000	21191000	1417700	62324000	133.09	48	4	0.015484	-2.73512		+
1021	P39019;M0R2L9;A0A075B6E2;M0QYF7;M0R140	P39019	RPS19	40S ribosomal protein S19	16.06	525870	2145300	3440200	3274200	352080	612920	244540	91435	14.619	13.1	5	0.00751796	-3.2476	+	+
1012	E9PKZ0;P62917;G3V1A1;E9PKU4;E9PP36	E9PKZ0	RPL8	60S ribosomal protein L8	22.389	14867000	33384000	30894000	22757000	3800600	8242500	1835500	12869000	25.361	20.5	5	0.0157485	-2.36939
998	P39023;G5E9G0;B5MCW2;H7C422;H7C3M2;F8WCR1;Q92901	P39023	RPL3	60S ribosomal protein L3	46.108	143950000	149630000	299800000	281140000	32015000	48626000	7991500	21321000	310.96	54.1	7	0.00154232	-3.24512	+	+
1014	P04843;B7Z4L4;F8WF32	P04843	RPN1	Dolichyl-diphosphooligosaccharide--protein glycosyltransferase subunit 1	68.569	2169300	5850900	7444300	9853500	1444000	11579000	8916100	6887800	174.43	28	3	0.937717	-0.0591335
881	Q99436;Q5TBG5;Q99436-2	Q99436	PSMB7	Proteasome subunit beta type-7	29.965	671550	3911200	3862900	4488500	289710	1587200	546770	80475	37.672	19.1	3	0.00739418	-3.23874	+
700	Q969V3-2;Q969V3;K7EMW4;K7ENM2;K7ELZ9;A0A0C4DGP7	Q969V3-2	NCLN	Nicalin	62.846	301240	817120	491850	1730600	152140	544940	0	0	36.849	10.5	6	0.00789555	-3.23635	+
239	Q9GZR7-2;G3V529;Q9GZR7;F5GYL3;A0A087WXU8;A0A1W2PRR2	Q9GZR7-2	DDX24	ATP-dependent RNA helicase DDX24	90.297	4031500	2079300	6879000	5781100	247150	3396700	146480	1190400	107.53	18.5	6	0.00304245	-3.23077	+
1018	P62263;A0A2R8Y811;E5RH77	P62263	RPS14	40S ribosomal protein S14	16.273	14973000	79220000	65739000	60008000	6962300	20475000	2568900	52687000	32.478	28.5	3	0.0434408	-2.0599		+
1333	Q6RFH5-2;Q6RFH5;F5GYL6;E9PS41	Q6RFH5-2	WDR74	WD repeat-containing protein 74	40.207	508140	224720	159160	134520	65897	0	0	26616	14.784	5.7	4	0.00356182	-3.23048	+
1283	Q5T4S7-3;Q5T4S7;Q5T4S7-2;Q5T4S7-4;A0A0A0MSW0;Q5T4S7-5;X6R960;X6RE05;Q5T4S7-6	Q5T4S7-3	UBR4	E3 ubiquitin-protein ligase UBR4	571.85	38879	163810	418480	251290	6748.4	32344	4524.2	24383	169.08	5.7	9	0.00152519	-3.22896	+
621	C9JP00;A0A0A0MQX8;Q9NR56-3;Q9NR56-4;Q9NR56-7;Q9NR56-6;Q9NR56-2;Q9NR56-5;Q9NR56	C9JP00	MBNL1	Muscleblind-like protein 1	37.898	533130	1148400	4695400	4845300	0	3022300	382220	1066500	7.8107	3.2	9	0.00964198	-3.22803	+
1022	E9PQD7;P15880;H0YEN5;E9PM36;E9PMM9;I3L404;E9PPT0	E9PQD7	RPS2	40S ribosomal protein S2	25.211	11207000	4733100	7353500	11762000	1665400	14223000	2592000	1722000	56.948	41.3	7	0.0792017	-1.54243
1023	P62266;D6RDJ2;D6RIX0;D6R9I7;D6RD47	P62266	RPS23	40S ribosomal protein S23	15.807	2307500	4299700	70380000	4796700	31827000	1039600	0	2383400	19.724	21	5	0.152523	-2.95862		+
1024	E7ETK0;A0A2R8Y849;A0A2R8YD14;P62847-2;P62847-3;P62847;P62847-4;A0A2R8Y8A0	E7ETK0	RPS24	40S ribosomal protein S24	15.197	127580000	116210000	215390000	159450000	14844000	33541000	7639500	22187000	27.842	35.1	8	0.00120919	-3.21508	+	+
584	F6V2D4;O00214-2;E9PN19;O00214;H7BXD8;Q5T3P9;E9PJ77;E9PRN3;B1ANM0	F6V2D4	LGALS8	Galectin;Galectin-8	33.985	882910	1178400	1369200	2912800	469990	384110	0	519590	39.37	23	9	0.00774007	-3.21491	+
1026	P62979;P0CG48;F5H265;Q96C32;Q5PY61;J3QKN0;F5GXK7;F5H747;A0A2R8Y422;F5H388;B4DV12;F5H2Z3;F5GYU3;F5H6Q2;J3QTR3;J3QS39;P62987;P0CG47;M0R2S1;M0R1M6;Q49A90;M0R1V7;F5GZ39;J3QSA3	P62979	RPS27A	Ubiquitin-40S ribosomal protein S27a;Ubiquitin;40S ribosomal protein S27a;Polyubiquitin-C;Ubiquitin;Ubiquitin-60S ribosomal protein L40;Ubiquitin;60S ribosomal protein L40;Polyubiquitin-B;Ubiquitin	17.965	99689000	130410000	230360000	162130000	48679000	195670000	72898000	109640000	93.91	37.8	24	0.372826	-0.615801
427	Q7Z5G4-3;Q7Z5G4	Q7Z5G4-3	GOLGA7	Golgin subfamily A member 7	15.578	93660	187960	353800	229460	0	0	0	0	7.2767	8.2	2	0.00123831	-3.1781	+
1028	P23396;P23396-2;E9PL09;E9PPU1;H0YEU2;F2Z2S8;H0YF32;H0YCJ7;E9PQ96;E9PJH4;E9PK82;E9PSF4;E9PQX2;H0YES8;E9PJN9	P23396	RPS3	40S ribosomal protein S3	26.688	6415900	20448000	21404000	24114000	6705100	12564000	5779500	8575600	79.876	52.7	15	0.166398	-1.09373		+
1029	P61247;H0Y9Y4;D6RAT0;D6R9B6;D6RG13;E9PFI5;D6RB09;H0Y8L7;D6RAS7;D6RED7;D6RGE0;D6RI02	P61247	RPS3A	40S ribosomal protein S3a	29.945	3724100	12011000	9830100	12977000	985310	5463400	364680	11279000	76.342	34.8	12	0.0238247	-2.24733		+
1030	P62701;Q8TD47;C9JEH7;P22090	P62701	RPS4X	40S ribosomal protein S4, X isoform;40S ribosomal protein S4, Y isoform 2	29.597	136300	8927300	7685100	4906200	1252600	1971900	368080	4848500	39.32	22.4	4	0.38344	-1.11003
692	P49321-2;P49321;Q5T624;P49321-3;P49321-4;H0YF33;H0YDS9;E9PRH9;E9PI86;E9PPQ8;E9PPR5	P49321-2	NASP	Nuclear autoantigenic sperm protein	48.804	3204300	8902100	17396000	21436000	302260	10072000	1182500	1105500	118.45	31.2	11	0.00187139	-3.17006	+
1032	P62753;A2A3R5;A2A3R7	P62753	RPS6	40S ribosomal protein S6	28.68	5367100	16381000	15610000	16277000	1371700	5367300	1127800	10437000	25.293	12	3	0.0199962	-2.20415		+
1033	P62081;B5MCP9;A0A2R8Y623	P62081	RPS7	40S ribosomal protein S7	22.127	710260	13236000	10798000	13671000	1424200	1296100	557150	4770900	35.337	28.9	3	0.0538895	-2.33438		+
672	Q9BQG0;Q9BQG0-2;I3L1L3;I3L2H8	Q9BQG0	MYBBP1A	Myb-binding protein 1A	148.85	556030	804250	3875000	3094000	24544	1053000	95213	877560	160.57	15.1	4	0.00282801	-3.16689	+
123	Q75MG1;B5MCH7;E7ETZ4;Q9Y6E2;E9PFD4;B5MCE7;E9PFE3;C9JF98;F8WDX8;E7EMS9;Q9Y6E2-2	Q75MG1	BZW2	Basic leucine zipper and W2 domain-containing protein 2	31.247	250940	556760	377130	1795100	0	377620	67241	0	17.391	9.5	11	0.00602498	-3.16601	+
1036	C9J9K3;A0A0C4DG17;P08865;F8WD59	C9J9K3	RPSA	40S ribosomal protein SA	29.404	23406000	11447000	55384000	126580000	46231000	104630000	13977000	27946000	185.73	51.7	4	0.97729	0.0232127		+
547	Q7Z7F0-4;Q7Z7F0-3;Q7Z7F0-2;Q7Z7F0	Q7Z7F0-4	KIAA0907	UPF0469 protein KIAA0907	24.732	71324	246810	312590	395740	0	0	0	0	10.364	5.4	4	0.00180993	-3.15404	+
1038	P23921;E9PL69;E9PP77;H0YCY7	P23921	RRM1	Ribonucleoside-diphosphate reductase large subunit	90.069	289950	734380	2025200	1350100	240720	3866900	1090600	1093000	57.011	11.6	4	0.985488	-0.0122089
1039	P56182	P56182	RRP1	Ribosomal RNA processing protein 1 homolog A	52.839	148200	35040	481280	327500	0	57760	0	0	12.871	4.1	1	0.0131555	-2.52092
1040	Q5JTH9-2;Q5JTH9-3;Q5JTH9;A0A087X0G0	Q5JTH9-2	RRP12	RRP12-like protein	132.71	82982	172450	99288	225610	25909	111240	0	108490	35.419	4.9	4	0.114313	-1.22944
704	F5H5N1;F5GXJ1;O75251-2;O75251	F5H5N1	NDUFS7	NADH dehydrogenase [ubiquinone] iron-sulfur protein 7, mitochondrial	19.77	54184	332040	254070	304050	0	0	0	0	6.358	4.9	4	0.00741749	-3.11557	+
867	O75400-2;O75400-3;O75400;F5H578;H0YG38;H7C2N3	O75400-2	PRPF40A	Pre-mRNA-processing factor 40 homolog A	105.93	1503600	3179700	4812700	4510000	279600	455810	247670	2167400	56.472	7.8	6	0.00528596	-3.09275	+
1042	O43818	O43818	RRP9	U3 small nucleolar RNA-interacting protein 2	51.84	5088200	5009700	9560700	8888300	1222600	2715300	626870	560280	36.869	11.8	1	0.00180078	-3.08442	+
605	Q9UPN3;Q9UPN3-2;Q9UPN3-3;Q9UPN3-4;A0A590UJG2;H0Y390;Q9UPN3-5;H3BQK9;H3BPE1;E9PNZ4;H0Y314;H0Y6T5;A0A494C1U5;A0A494C073;A0A0A6YYJ5;H0YC65;A0A669KB06;H0Y4F5;H0Y7I1	Q9UPN3	MACF1	Microtubule-actin cross-linking factor 1, isoforms 1/2/3/5	838.3	3133.7	45607	92377	72500	2580.7	6339.1	706.26	2933.4	123.24	2.2	19	0.00540138	-3.05818	+
1265	P40222	P40222	TXLNA	Alpha-taxilin	61.89	121160	279470	665100	931640	0	664240	0	0	56.607	17.9	1	0.00880057	-3.04854	+
68	C9J1Z8;P84085;F5H1V1;F5H6T5;F8WDB3	C9J1Z8	ARF5	ADP-ribosylation factor 5	17.107	1626400	5693700	4840800	5567500	702180	2368200	796760	133970	7.5083	14	5	0.00754652	-3.04706	+
1047	Q9Y3I0	Q9Y3I0	RTCB	tRNA-splicing ligase RtcB homolog	55.21	1282300	1345900	9348800	12159000	642010	9529800	156010	1499800	81.522	25.1	1	0.0597004	-2.11185
1048	Q92541;H0YKX1	Q92541	RTF1	RNA polymerase-associated protein RTF1 homolog	80.313	205740	238280	1002800	792870	0	1329200	0	0	36.134	9.2	2	0.0192782	-3.09026
1049	Q9NQC3-2;Q9NQC3-5;Q9NQC3;F8W914;Q9NQC3-4;A0A0U1RQR6;H7C106;Q9NQC3-3;Q9NQC3-6	Q9NQC3-2	RTN4	Reticulon-4;Reticulon	40.317	1657200	4126300	6548700	5952300	1059200	6925400	3155800	3251500	23.002	12.1	9	0.377644	-0.626044
1050	H0YA47;H0YAC8;Q96T51-2;Q96T51	H0YA47	RUFY1	RUN and FYVE domain-containing protein 1	38.223	55899	141330	90596	78172	0	0	0	0	7.7551	5.5	4	0.0176992	-2.109
1051	Q9Y265;Q9Y265-2;E7ETR0;H7C4G5;J3QLR1;H7C4I3	Q9Y265	RUVBL1	RuvB-like 1	50.227	2178800	3748300	11114000	14665000	1940500	14798000	2996300	1567800	169.3	36	6	0.2277	-0.989335
1052	Q9Y230;Q9Y230-2;X6R2L4;M0R0Y3;M0R0Z0;M0QXZ7;M0QXI6;A0A1W2PS48	Q9Y230	RUVBL2	RuvB-like 2	51.156	2502200	2202600	9822000	14253000	2145600	12666000	4072000	3116100	135.4	32.8	8	0.577619	-0.417022
1053	E9PGZ4;A0A5F9ZHN7;Q9NTJ5-2;Q9NTJ5;C9JV50;F8WDN7;C9J3E3	E9PGZ4	SACM1L	Phosphatidylinositide phosphatase SAC1	55.571	84524	166770	922440	992970	0	827330	51903	92261	27.926	9.5	7	0.0398801	-1.94659
1054	M0QX65;A0A590UK93;A0A590UKC5;B3KNJ4;Q9UBE0-2;Q9UBE0-3;Q9UBE0;M0R054;A0A590UKA0;M0QYM8;M0QZS6;M0R286	M0QX65	SAE1	SUMO-activating enzyme subunit 1	22.622	639420	39776	1842400	2310500	660490	4051900	223790	746220	31.764	21.5	12	0.823469	0.255957
1055	Q14151;Q14151-2;K7ERX3	Q14151	SAFB2	Scaffold attachment factor B2	107.47	190030	207530	1693300	331700	135830	402740	92068	930470	97.7	15.2	3	0.354617	-0.852574
1056	E9PIW9;Q6SPF0	E9PIW9	SAMD1	Atherin	46.266	60081	84947	328180	282500	0	129560	0	0	6.4423	2.5	2	0.0214841	-1.94166
1257	Q14166	Q14166	TTLL12	Tubulin--tyrosine ligase-like protein 12	74.403	685360	913320	2342800	1319100	196740	231760	101220	184550	35.761	10.9	1	0.00348387	-3.04471	+
1058	Q5T5C7;P49591	Q5T5C7	SARS	Serine--tRNA ligase, cytoplasmic	61.312	115140	1074500	2126800	3500900	94949	3312100	583480	543670	173.24	19	2	0.151151	-1.15595
1262	F2Z2B9;Q9BSJ2-3;Q9BSJ2;Q9BSJ2-4;B3KTU7	F2Z2B9	TUBGCP2	Gamma-tubulin complex component 2	82.603	200270	168750	383140	337090	0	0	0	0	12.174	2.5	5	0.00171704	-3.01262	+
1349	Q9Y2T7;I3L2D6	Q9Y2T7	YBX2	Y-box-binding protein 2	38.517	517630	523810	154710	313850	0	94762	0	0	24.021	22.5	2	0.00312289	-3.00786	+	+
1061	Q01826;Q01826-2;C9J3I0;H0YN86;C9JLL5;C9J7F3;C9JGL9;C9IZC5;C9JP21;C9JR56;Q9UPW6-2;Q9UPW6	Q01826	SATB1	DNA-binding protein SATB1	85.956	187070	370460	1170800	530000	45968	2024800	0	390320	58.541	13.4	12	0.10608	-1.68403
1062	A3KN83-3;A3KN83-2;A3KN83;K7ES28;A3KN83-4;Q9Y2G9-3;Q9Y2G9	A3KN83-3	SBNO1	Protein strawberry notch homolog 1	154.06	64042	123290	117550	188070	24275	85498	156010	141520	25.911	2.5	7	0.567882	-0.505231
1063	Q8WVM8;Q8WVM8-2;Q8WVM8-3;G3V3K9;G3V4I1;G3V5E2;G3V5F3;H0YJY1;J3KNG4	Q8WVM8	SCFD1	Sec1 family domain-containing protein 1	72.379	364670	968050	754480	1479900	0	1314100	258150	446530	53.165	8.7	9	0.0265642	-1.98099
1064	Q9UQR0	Q9UQR0	SCML2	Sex comb on midleg-like protein 2	77.256	5647.3	71130	64216	56147	0	32069	0	45739	26.938	6.7	1	0.519845	-0.501279
1065	P31040-2;P31040;A0A087X1I3;D6RFM5;P31040-3;A0A494C1T6;H0Y8X1	P31040-2	SDHA	Succinate dehydrogenase [ubiquinone] flavoprotein subunit, mitochondrial	67.299	50686	175810	2015300	1649500	0	7198400	2393700	3230700	54.35	13.1	7	0.45188	0.766814
1066	P55735-2;P55735;P55735-4;P55735-3	P55735-2	SEC13	Protein SEC13 homolog	34.011	245960	0	396390	592640	303440	800360	163070	339460	8.0504	5.5	4	0.645364	0.367363
1067	A0A3F2YNX0;A0A3F2YNZ0;F1T0I1;O15027-2;O15027-4;O15027-3;O15027;O15027-5;A0A0C4DH09;X6RGP5;Q8N9G1	A0A3F2YNX0	SEC16A	Protein transport protein Sec16A	228.87	350730	184650	71775	246270	123330	366760	32070	65206	32.976	2.5	11	0.212122	-0.940779
1068	O75396;A0A087X1A9	O75396	SEC22B	Vesicle-trafficking protein SEC22b	24.593	29827	501980	299390	605690	54452	90870	58207	0	25.818	19.1	2	0.10847	-1.8387
1060	A0A499FI31;Q15020-4;Q15020;A0A494C0L2;F8W667;Q15020-2;Q15020-3;F8VVK9;H0YHU8;F8VZM2	A0A499FI31	SART3	Squamous cell carcinoma antigen recognized by T-cells 3	111.96	3491000	2354500	6052300	3421400	270520	1463900	742810	466610	187.52	16.2	10	0.00196601	-3.00638	+
1070	A0A2R8YFH5;Q15437;Q5QPE2;A0A2R8YF30;A0A2R8Y633;A0A2R8Y7S7;Q5QPE1	A0A2R8YFH5	SEC23B	Protein transport protein Sec23B	84.472	631780	543800	2304300	982680	131370	1065400	65403	1020900	56.466	10.3	7	0.04442	-1.96247
1071	Q9Y6Y8;Q9Y6Y8-2	Q9Y6Y8	SEC23IP	SEC23-interacting protein	111.08	59167	90203	194610	200980	46367	429710	126920	234250	13.791	2.4	2	0.812689	0.159381
1072	G5EA31;P53992;P53992-2;A0A0U1RR49	G5EA31	SEC24C	Protein transport protein Sec24C	111.98	1710300	1020200	4394600	3058600	112280	5905600	1763300	2467000	94.387	11.6	4	0.279178	-1.03024
1073	B4DR61;P61619;P61619-3;H7C1Q9;C9JXC6;H7C069;A6NK38;F2Z2C7;A6NIF9;C9JJV4;F8W776;Q8TC24;Q9H9S3-2;Q9H9S3-3;Q9H9S3	B4DR61	SEC61A1	Protein transport protein Sec61 subunit alpha isoform 1	52.949	1338700	2660600	5129500	4245300	797680	6995000	2117300	2087300	33.064	8.5	15	0.376942	-0.61183
1074	F8WF48;Q99442;F8WCJ7	F8WF48	SEC62	Translocation protein SEC62	9.8703	536400	911820	287790	1435100	543450	2673800	221850	0	16.557	24.7	3	0.232461	-1.37262
954	P62877	P62877	RBX1	E3 ubiquitin-protein ligase RBX1;E3 ubiquitin-protein ligase RBX1, N-terminally processed	12.274	2890900	6454100	18079000	16546000	806860	1275000	1126100	2907300	28.208	17.6	1	0.00309427	-3.00049	+
688	C9J5J3;A0A0D9SF32;A0A087WWJ2;B0AZT5;C9J5D1;E7EQ69;Q9GZZ1-2;Q9GZZ1	C9J5J3	NAA50	N-alpha-acetyltransferase 50	6.6856	512240	2126000	2388100	2261600	214000	1099500	263790	0	16.218	24.1	8	0.00724656	-2.98809	+
1077	P49903-2;P49903;Q5T5U6;P49903-4;P49903-3	P49903-2	SEPHS1	Selenide, water dikinase 1	35.479	1129100	1610500	1924400	0	1182300	3015000	155410	193970	14.91	9	5	0.676021	-0.392914
1078	A0A0C4DFV9;A0A087X027;Q01105-3;Q01105-4;Q01105-2;Q01105;P0DME0	A0A0C4DFV9	SET	Protein SET;Protein SETSIP	31.124	5342200	862160	15402000	47998000	3101700	22673000	1498600	0	98.166	13.9	7	0.148809	-2.91251
1079	Q86TU7;Q6NXR6;Q86TU7-3;Q86TU7-2;C9K0W5	Q86TU7	SETD3	Histone-lysine N-methyltransferase setd3	67.256	187880	292380	458870	376400	81739	478540	397720	349030	40.178	8.9	5	0.505173	-0.501098
1080	Q15637-4;Q15637-6;Q15637-3;Q15637-2;Q15637;Q15637-5;F8WEV5;Q15637-7;C9J792;H7BZT1;H7C561	Q15637-4	SF1	Splicing factor 1	59.711	295910	1299600	528630	1439900	0	2882900	354600	490820	42.344	13	11	0.121806	-1.27351
1081	Q15459;Q15459-2;F8WB66;H7C1L2	Q15459	SF3A1	Splicing factor 3A subunit 1	88.885	3000700	3081300	10924000	7832000	921890	13982000	2998500	6587500	323.31	20.4	4	0.464434	-0.545749
1082	Q15428;K7EMT0	Q15428	SF3A2	Splicing factor 3A subunit 2	49.255	98590	452720	56273	2381000	0	0	0	34321	18.327	6.5	2	0.0201345	-2.82988
1083	Q12874	Q12874	SF3A3	Splicing factor 3A subunit 3	58.848	1186400	2336100	5220600	6493300	461180	5522000	267060	2795100	46.025	11.6	1	0.0430576	-1.7213
1084	O75533;H7C341;B4DGZ4;A0A494C1M2;O75533-2;F8WC19	O75533	SF3B1	Splicing factor 3B subunit 1	145.83	2047300	2041300	8148500	4665500	333260	8861400	2082300	3859800	244.45	23	6	0.270678	-0.895144
693	Q9H0A0;Q9H0A0-2;A0A087WV29;E9PMU0;E9PJN6	Q9H0A0	NAT10	N-acetyltransferase 10	115.73	2178800	1575500	5024800	3022300	432760	1483000	70383	1028400	97.326	13.1	5	0.0059408	-2.98235	+
1086	Q15393;Q15393-3;Q15393-2;H3BMB0;J3QRB2;J3QL37;I3L4G7	Q15393	SF3B3	Splicing factor 3B subunit 3	135.58	2632200	3923600	13795000	5784200	640270	18121000	3599000	6005600	248.69	16.6	7	0.467505	-0.566801
967	E9PN81;Q8TDP1	E9PN81	RNASEH2C	Ribonuclease H2 subunit C	26.302	836700	1590100	1504000	1650000	183130	397380	153090	202990	46.303	10.9	2	0.00354779	-2.96847	+
1088	P23246;P23246-2;H0Y9K7	P23246	SFPQ	Splicing factor, proline- and glutamine-rich	76.149	5971800	7723400	30128000	14564000	1479700	31992000	4221500	8772100	125.49	24.2	3	0.210507	-0.985824		+
1089	Q9H9B4;D6RAE9;D6RDG7;S4R2X2;D6RFI0	Q9H9B4	SFXN1	Sideroflexin-1	35.619	401840	312640	1434200	1358300	281770	1552500	86604	0	18.997	11.2	5	0.0660885	-2.04374
1090	Q6P4A7-2;Q6P4A7	Q6P4A7-2	SFXN4	Sideroflexin-4	34.104	133290	901620	862660	972210	1136600	981590	408750	686770	32.506	3.9	2	0.883759	0.139033
1091	O43765;K7EMD6	O43765	SGTA	Small glutamine-rich tetratricopeptide repeat-containing protein alpha	34.063	42933	188400	806910	8111500	602080	0	0	0	26.405	14.7	2	0.142758	-2.70008
955	P18754;P18754-2;C9JRH2;C9J3R0;C9JMJ4;C9JQZ4;C9JW69	P18754	RCC1	Regulator of chromosome condensation	44.969	476220	1567600	3072000	4413900	84407	1525300	78733	909850	64.798	16.6	7	0.0031452	-2.94585	+
1093	Q5JPT2;Q96B97-2;Q96B97;Q96B97-3;Q5VSN0;Q5JPT1	Q5JPT2	SH3KBP1	SH3 domain-containing kinase-binding protein 1	70.443	209850	104340	1731500	772260	35522	1620200	0	157860	41.658	10.7	6	0.109036	-2.06652
1094	M0R2U6;M0QZF2;M0QYJ9;M0R2P6;Q8TBC3-2;Q8TBC3	M0R2U6	SHKBP1	SH3KBP1-binding protein 1	9.5127	196360	710110	402210	460010	349150	2105500	515480	709750	9.252	14.8	6	0.42338	0.584672
1095	P34897-3;P34897;P34897-2;H0YIZ0;G3V2Y4;G3V5L0;G3V540;G3V4W5;G3V241;G3V3Y8;G3V4T0;G3V4X0;G3V2W0;G3V2E4;G3V2D2	P34897-3	SHMT2	Serine hydroxymethyltransferase, mitochondrial;Serine hydroxymethyltransferase	53.454	2129200	2552900	17591000	20794000	3242700	24300000	2536200	2908000	121.94	36.4	15	0.51806	-0.561609
1096	A0A2R8Y5P9;Q8TF72	A0A2R8Y5P9	SHROOM3	Protein Shroom3	208.05	0	0	194130	98229	150920	334460	625870	276370	6.2432	0.5	2	0.0467301	1.76997
1097	P42285;D6REC7;H0YAC4	P42285	SKIV2L2	Superkiller viralicidic activity 2-like 2	117.8	0	703810	827690	649960	97435	2796400	591070	617150	147.9	15.4	3	0.518363	0.47383
1098	G3XAL9;P55011-3;P55011	G3XAL9	SLC12A2	Solute carrier family 12 member 2	124.59	13401	23426	61031	53525	0	81922	28879	53341	19.471	2.1	3	0.845802	0.132668
1099	P53985	P53985	SLC16A1	Monocarboxylate transporter 1	53.944	1127000	2719600	3715200	6039500	801630	1314900	1967000	3423200	19.454	4.2	1	0.20752	-1.0687
1100	P41440;E9PIL5;C9J8K6;C9JKP4;H3BTQ3;P41440-3;P41440-2	P41440	SLC19A1	Folate transporter 1	64.868	0	604740	904520	2028000	209170	277640	41225	3735200	11.721	3.4	7	0.754467	-0.430965
1101	Q15758;M0QXM4;Q15758-3;Q15758-2;M0QX44	Q15758	SLC1A5	Neutral amino acid transporter B(0);Amino acid transporter	56.598	609440	2210800	3724400	1831900	141670	7814100	751180	1659700	150.71	18.3	5	0.20352	-0.976037
1102	I3L1P8;Q02978-2;Q02978	I3L1P8	SLC25A11	Mitochondrial 2-oxoglutarate/malate carrier protein	32.182	516050	1466100	1411400	1305300	502130	1331200	919090	2528200	107.14	10.8	3	0.795701	-0.208332
1103	F8VVM2;Q00325-2;Q00325;F8VZL5;F8VWR4;F8VWQ0	F8VVM2	SLC25A3	Phosphate carrier protein, mitochondrial	36.161	5907000	13762000	23031000	19463000	6978200	13704000	4578800	9562500	37.145	13.6	6	0.244346	-0.864606
1104	P05141;P12235;V9GYG0;Q9H0C2	P05141	SLC25A5	ADP/ATP translocase 2;ADP/ATP translocase 2, N-terminally processed;ADP/ATP translocase 1	32.852	643680	6164700	3646400	6358900	6821500	10424000	1562100	12273000	69.607	28.9	4	0.31512	0.91078
1105	Q8N357	Q8N357	SLC35F6	Solute carrier family 35 member F6	40.214	87053	148650	603700	54291	0	370010	99359	0	7.2844	3.2	1	0.119415	-1.28223
1106	Q92504	Q92504	SLC39A7	Zinc transporter SLC39A7	50.117	14840	67831	91430	210770	23556	104150	0	0	7.3878	3	1	0.227446	-1.08035
1107	F5GZS6;P08195;J3KPF3;P08195-3;P08195-4;H0YFS2;F5GZI0;F5GZR9;H0YFX4	F5GZS6	SLC3A2	4F2 cell-surface antigen heavy chain	64.872	138610	680410	746340	981930	0	576590	364310	391230	102.27	24.2	9	0.0508144	-1.91007
1108	P30825;Q5JR49	P30825	SLC7A1	High affinity cationic amino acid transporter 1	67.638	150400	182160	353750	901890	62764	924180	101790	235340	17.76	3.3	2	0.235074	-0.886888
1109	Q01650;A0A0C4DGL4	Q01650	SLC7A5	Large neutral amino acids transporter small subunit 1	55.01	1032500	1485000	5253600	5865600	1387000	7363700	1369800	3209700	65.238	11.6	2	0.786873	-0.18605
1110	O14745;J3QRP6;O14745-2	O14745	SLC9A3R1	Na(+)/H(+) exchange regulatory cofactor NHE-RF1	38.868	4618300	10024000	10458000	12276000	3150800	8180100	1772700	301860	80.261	21.2	3	0.0220219	-2.45265
1111	Q9NWH9;H0YLW7;H0YMW8;H0YNF3;H0YMR6;H0YLE6;H0YL55;H7BXE3;H0YKH2;H7C3F4;Q9NWH9-3	Q9NWH9	SLTM	SAFB-like transcription modulator	117.15	398250	546780	850150	995570	148150	975590	133940	740090	204.22	3	11	0.0918792	-1.26617
236	E9PJ60;Q9UHI6	E9PJ60	DDX20	Probable ATP-dependent RNA helicase DDX20	49.374	195770	238000	107980	404820	41552	25988	11308	0	12.438	4.6	2	0.00562799	-2.94539	+
1113	P51532;P51532-5;A0A2R8Y7S2;A0A2R8Y4P4;Q9HBD4;P51532-4;P51532-3;P51532-2;A0A2R8YGG3;A0A0A0MT49;A0A2R8Y440;A0A2R8Y4C5;A0A2R8YG32;A0A2R8Y7F3;A0A2R8Y6N0;A0A2R8YDA1;A0A2R8YGP5;A0A2R8Y7Y7;A0A2R8YF58;A0A2R8YF80;A0A2R8Y6V2;A0A2R8Y526;A0A2R8Y523;A0A2R8Y5K3;A0A0U1RQZ9;P51531;F6VDE0;P51531-2;K7EQF0;K7EP28;A0A2R8Y4R6;A0A2R8YCY3;A0A2R8YFK5;A0A2R8YFV8;A0A2R8Y7R0	P51532	SMARCA4	Transcription activator BRG1	184.64	1855500	135050	2112800	992710	463020	2114700	520900	709970	105.37	9.3	35	0.608098	-0.42953
1114	O60264;A0A0A0MRP6;B7ZLQ5;P28370-2;P28370	O60264	SMARCA5	SWI/SNF-related matrix-associated actin-dependent regulator of chromatin subfamily A member 5	121.9	1919300	1926100	4195300	3809800	336000	5147800	495760	2791100	225.67	18.3	5	0.0774747	-1.45361
1115	Q92922;F8WE13	Q92922	SMARCC1	SWI/SNF complex subunit SMARCC1	122.87	1109200	619680	3187800	2137800	162580	2933500	859470	2051900	103.19	16.2	2	0.259664	-0.921455
1116	Q8TAQ2;F8VXC8;Q8TAQ2-2;Q8TAQ2-3;F8VZW6	Q8TAQ2	SMARCC2	SWI/SNF complex subunit SMARCC2	132.88	184590	395790	2266500	434340	0	1253500	530230	1027800	74.361	12.2	5	0.23038	-1.14897
1117	Q14683;G8JLG1;H0Y7K8;V9GYN9;V9GY57	Q14683	SMC1A	Structural maintenance of chromosomes protein 1A;Structural maintenance of chromosomes protein	143.23	550950	372990	1505200	935970	123140	1888200	412690	1080700	143.58	15.2	5	0.356968	-0.699331
1118	O95347;O95347-2;Q5T821;A0A0C4DGE5	O95347	SMC2	Structural maintenance of chromosomes protein 2	135.65	1698400	1644500	3959500	3392400	158300	4776200	1101200	3227100	162.16	19.7	4	0.16057	-1.23602
1119	Q9UQE7	Q9UQE7	SMC3	Structural maintenance of chromosomes protein 3	141.54	1301900	1917700	1739900	2795100	51144	6397400	237420	539980	97.531	12.9	1	0.0154513	-2.4712
1120	E9PD53;Q9NTJ3;Q9NTJ3-2;C9JR83;C9JVD8;C9J578;C9J9E4	E9PD53	SMC4	Structural maintenance of chromosomes protein;Structural maintenance of chromosomes protein 4	144.45	973700	795260	3692300	2043900	421280	2997100	1229400	1734000	159.73	14.1	7	0.446621	-0.531012
1121	G3V5Z3;Q6IN85-4;Q6IN85-2;Q6IN85;G3V4R3;G3V231;G3V5A2;H0YIY8;Q6IN85-5;Q5MIZ7-3;Q5MIZ7-2;Q5MIZ7;Q5MIZ7-4	G3V5Z3	SMEK1	Serine/threonine-protein phosphatase 4 regulatory subunit 3A;Serine/threonine-protein phosphatase 4 regulatory subunit 3B	82.03	396290	456310	2095500	907430	30853	1569300	586760	1455600	34.419	7.4	13	0.213914	-1.1171
1122	M0QZH1;M0QX70;M0QYR7;M0R2N0;M0QZC7;Q9H0W8-2;Q9H0W8	M0QZH1	SMG9	Protein SMG9	12.44	0	0	0	0	134300	360020	132140	312750	7.4063	11.3	7	0.0435751	1.70498
1123	Q2TAY7-2;Q2TAY7	Q2TAY7-2	SMU1	WD40 repeat-containing protein SMU1;WD40 repeat-containing protein SMU1, N-terminally processed	39.343	192270	50088	556840	607420	97848	794030	378980	28589	48.352	15.3	2	0.524268	-0.685677
1124	Q6GMV2	Q6GMV2	SMYD5	SET and MYND domain-containing protein 5	47.34	90223	216960	658540	637320	131400	512720	0	131330	6.9304	2.6	1	0.126341	-1.67349
1031	M0R0F0;M0R0R2;P46782;M0QZN2	M0R0F0	RPS5	40S ribosomal protein S5	22.391	9482800	19166000	19894000	22104000	2614200	4847900	2420500	1562300	107.8	38	4	0.00359562	-2.90955	+	+
1126	Q7KZF4;H7C597	Q7KZF4	SND1	Staphylococcal nuclease domain-containing protein 1	102	9796100	12260000	32379000	20593000	1969100	44539000	7353700	19079000	323.31	42.3	2	0.35295	-0.737992
1127	O75643;A0A494C1A5;O75643-2	O75643	SNRNP200	U5 small nuclear ribonucleoprotein 200 kDa helicase	244.5	3087300	467990	5139000	2205600	2153900	3977500	1535400	2106700	201.97	10.8	3	0.977541	0.0199563
818	Q5TIJ2;Q9P215	Q5TIJ2	POGK	Pogo transposable element with KRAB domain	24.171	172570	459740	523710	407310	0	0	0	0	8.1311	5.3	2	0.00254426	-2.90922	+
807	Q15149-7;Q15149-8;Q15149-9;Q15149-5;Q15149-4;Q15149-6;Q15149-2;Q15149;Q15149-3;H0YDN1;E9PMV1;A0A075B730;P58107	Q15149-7	PLEC	Plectin	512.6	18704	77083	125170	129610	17487	8534.8	2809.1	4219.5	74.76	2.7	13	0.00832501	-2.88909	+
1076	F8VRZ8;Q9P0U3-2;Q9P0U3	F8VRZ8	SENP1	Sentrin-specific protease 1	15.631	132770	210090	246400	182670	0	0	0	0	6.4008	8.5	3	0.00461261	-2.87465	+
42	G3V213;F8VZG5;A0A5F9ZHP2;F8W1A4;P54819-4;P54819-6;P54819-3;P54819-5;P54819-2;P54819	G3V213	AK2	Adenylate kinase 2, mitochondrial;Adenylate kinase 2, mitochondrial;Adenylate kinase 2, mitochondrial, N-terminally processed	14.324	86531	312790	342470	315240	0	95382	0	0	6.771	8.3	10	0.00293582	-2.84213	+
1132	H3BUB4;O95149	H3BUB4	SNUPN	Snurportin-1	23.075	0	0	0	239970	421320	1362900	277030	339240	7.1345	5	2	0.0103191	2.79888
268	Q9UG54;O43318-4;O43318-2;O43318-3;O43318	Q9UG54	DKFZp586F0420	Mitogen-activated protein kinase kinase kinase 7	28.87	111170	111360	287750	155390	0	36440	0	47430	15.041	8.5	5	0.00467146	-2.8169	+
1134	Q15036-2;Q15036;F8WFA0;F8WEG6;F8WAZ0	Q15036-2	SNX17	Sorting nexin-17	49.998	51165	168090	834650	758110	0	315590	188670	0	23.865	10.6	5	0.0407137	-2.05793
1135	O60749;O60749-2;D6RC15	O60749	SNX2	Sorting nexin-2	58.47	153060	309650	166280	425890	0	1108900	630360	225750	36.796	12.1	3	0.548463	-0.712971
1136	B1APM4;P35610	B1APM4	SOAT1	Sterol O-acyltransferase 1	29.892	31158	23498	835770	154000	12479	291060	49818	205640	15.297	10	2	0.688619	-0.354484
26	Q9H981;H0Y849;Q9H981-3;Q9H981-2	Q9H981	ACTR8	Actin-related protein 8	70.483	56087	126440	251480	181370	0	29813	0	0	12.197	3.4	4	0.00577016	-2.80847	+
1138	P18583-7;P18583;P18583-5;P18583-9;P18583-6;P18583-2;P18583-10;P18583-3;P18583-4;H7C1M2;P18583-8;J3QSZ5	P18583-7	SON	Protein SON	259.59	67890	226060	138340	128990	216790	46368	13017	16010	56.088	4.1	12	0.154284	-1.56934
1139	A0A6I8PIS1;Q00796;A0A6I8PRA7;H0YKB3;Q00796-2	A0A6I8PIS1	SORD	Sorbitol dehydrogenase	27.076	1923600	1614000	2236700	2723100	2314500	5642000	1084200	1164000	37.306	24.2	5	0.72461	-0.243094
1140	Q96R06;K7ELG0;J3KTQ0	Q96R06	SPAG5	Sperm-associated antigen 5	134.42	19893	28889	84953	54354	0	74133	24408	43472	20.022	3.3	3	0.847126	-0.128442
1141	A0A087X2D8;O60271-5;O60271-3;O60271-9;O60271-4;O60271-2;O60271	A0A087X2D8	SPAG9	C-Jun-amino-terminal kinase-interacting protein 4	145.17	17904	18936	74549	38092	0	0	55840	33588	6.8898	0.9	7	0.739845	0.235812
1142	E9PL01;A0A087WUC6;E9PI68;Q15005	E9PL01	SPCS2	Signal peptidase complex subunit 2	17.027	4267800	8494900	9546100	8536800	6591800	10833000	5813300	0	6.8752	5.7	4	0.128587	-2.55994
1143	P16150;C9JUK7	P16150	SPN	Leukosialin	40.321	3143500	4947900	5841000	3975600	292250	5779400	3307500	6022600	12.187	4.5	2	0.269925	-1.06038
1144	Q13813-3;Q13813;A0A0D9SF54;A0A0D9SGF6;Q13813-2;A0A1B0GTB7;A0A0D9SFH4;A0A0D9SFF6	Q13813-3	SPTAN1	Spectrin alpha chain, non-erythrocytic 1	282.28	107760	682780	929540	1125000	71301	146410	51462	59202	160.93	9.3	8	0.0131417	-2.75202		+
1145	Q01082;A0A087WUZ3;Q01082-2;F8W6C1;A4QPE4;P11277-3;P11277;P11277-2;O15020-2;O15020	Q01082	SPTBN1	Spectrin beta chain, non-erythrocytic 1	274.61	133940	393580	322720	437450	105420	197280	42751	74335	323.31	16.9	10	0.0604195	-1.68898		+
1146	O15269;A0A2R8Y763;A0A2R8Y4S0;A0A2R8Y6A2;O15269-2	O15269	SPTLC1	Serine palmitoyltransferase 1	52.743	98050	281340	562330	719460	294810	759820	110550	0	11.046	3.6	5	0.294797	-1.21062
182	P38432	P38432	COIL	Coilin	62.608	35986	313010	177070	301590	7851.9	0	0	0	25.345	8	1	0.00321622	-2.75972	+
1148	P19623;K7EKM4;K7EQ47;K7EL89;K7ESL0	P19623	SRM	Spermidine synthase	33.824	3085800	4370200	9429300	10419000	2974000	8288700	3360100	4602900	50.436	27.5	5	0.404321	-0.577177
719	P78316;E9PFK5;P78316-2	P78316	NOP14	Nucleolar protein 14	97.667	101910	529880	838440	396850	0	366720	0	159420	38.16	6.7	3	0.00706507	-2.74272	+
1150	Q9UHB9-4;Q9UHB9-2;Q9UHB9;Q9UHB9-3	Q9UHB9-4	SRP68	Signal recognition particle subunit SRP68	66.107	0	205540	2559900	446350	163050	1947200	1258100	948000	44.943	8.1	4	0.145876	1.12172
170	Q14011	Q14011	CIRBP	Cold-inducible RNA-binding protein	18.648	90834	467200	288700	372160	0	59110	0	75664	18.259	6.4	1	0.00556439	-2.71934	+
1007	P36578;H3BM89;H3BTP7;H3BU31	P36578	RPL4	60S ribosomal protein L4	47.697	56566000	104670000	121710000	148410000	33413000	39691000	2960500	17748000	197.39	41	4	0.00814898	-2.71561	+	+
701	A0A088AWL3;O75376;E7EVK1;O75376-2	A0A088AWL3	NCOR1	Nuclear receptor corepressor 1	258.98	7570.3	22420	50435	30162	0	2548.6	1186.1	3176.2	29.929	1	4	0.00355924	-2.65327	+
289	E9PHI6;Q9Y6G9	E9PHI6	DYNC1LI1	Cytoplasmic dynein 1 light intermediate chain 1	43.193	654530	1063200	1669900	1710800	0	1328100	204350	471720	65.727	15.7	2	0.00617542	-2.65249	+
1131	P62306	P62306	SNRPF	Small nuclear ribonucleoprotein F	9.7251	998750	1238800	1077300	709430	88275	449460	170460	203790	8.9708	15.1	1	0.00621356	-2.63537	+
1156	Q9BXP5-5;Q9BXP5-4;Q9BXP5-2;Q9BXP5-3;Q9BXP5;H7C3A1;H7C1K0;A0A0A0MSP6	Q9BXP5-5	SRRT	Serrate RNA effector molecule homolog	96.221	1641200	2153000	7426900	4678900	64957	6206300	1000400	3325000	97.992	13.7	8	0.0557061	-1.96387
964	Q5UIP0;Q5UIP0-2;H7C2B5;H7BZN3	Q5UIP0	RIF1	Telomere-associated protein RIF1	274.46	180530	518870	761570	758140	59618	152450	38511	86299	230.28	9.6	4	0.00672356	-2.63503	+
904	H0YEH2;Q14671-3;Q14671;Q14671-2;Q14671-4;E9PR38;Q5T1Z8;Q5T1Z4;H0YDK8;Q8TB72-3;Q8TB72;Q8TB72-4;Q8TB72-2;A0A0C4DG68;A0A0A0MR59;E9PMX1;H0YDC5;H0YC97	H0YEH2	PUM1	Pumilio homolog 1	120.11	103260	872630	980240	1211700	0	1082600	28083	266520	38.401	5.3	18	0.00510722	-2.62915	+
1075	Q9UGP8;A6PVC9	Q9UGP8	SEC63	Translocation protein SEC63 homolog	87.996	266260	409290	1012500	184690	28037	458760	0	0	26.884	5.4	2	0.00458918	-2.61856	+
1163	P05455;E7ERC4;E9PGX9;E9PFL9	P05455	SSB	Lupus La protein	46.836	18991000	23099000	22700000	30817000	3805500	11710000	2268300	3443400	302.16	36.3	4	0.00376091	-2.61789	+
1335	E9PKA2;Q9BZ95-3;Q9BZ95-4;Q9BZ95-2;Q9BZ95-5;Q9BZ95	E9PKA2	WHSC1L1	Histone-lysine N-methyltransferase NSD3	31.612	97055	60618	268760	246670	0	0	0	0	7.2757	4.3	6	0.00631561	-2.60741	+
1162	A0A590UJK4;A0A590UK01;A0A590UJP7;A0A590UK80;Q13247-3;Q13247;Q13247-2	A0A590UJK4	SRSF6	Serine/arginine-rich splicing factor 6	26.306	1423400	1788700	16677000	25220000	1260600	3610100	0	89357	57.692	26.1	7	0.0141546	-4.51365
397	E9PBY3;Q86SF2	E9PBY3	GALNT7	N-acetylgalactosaminyltransferase 7	43.723	44187	220140	140370	289920	0	0	0	0	11.415	5.2	2	0.00827058	-2.58248	+
1164	Q08945;E9PMD4	Q08945	SSRP1	FACT complex subunit SSRP1	81.074	733640	1365600	5062600	2476100	690690	4051900	437080	1551600	73.156	12.7	2	0.214527	-0.964454
1165	P50502;Q8NFI4;H7C3I1;Q3KNR6;F6VDH7;Q8IZP2;F8WAQ7	P50502	ST13	Hsc70-interacting protein;Putative protein FAM10A5;Putative protein FAM10A4	41.331	3070200	11005000	14679000	24205000	1782600	11224000	3650200	3612700	49.56	20.3	7	0.0547644	-1.5345
1166	J3KPM9;A0A669KBI6;A0A669KB68;A0A669KB56;A0A669KBA4;A0A669KB53;P42224-2;P42224;E7EPD2;A0A669KB75;A0A669KB52	J3KPM9	STAT1	Signal transducer and activator of transcription;Signal transducer and activator of transcription 1-alpha/beta	83.359	276180	306600	507210	968470	57089	413650	0	550760	27.264	6.6	11	0.0273745	-1.9538
1167	P40763-3;P40763-2;P40763;G8JLH9	P40763-3	STAT3	Signal transducer and activator of transcription 3;Signal transducer and activator of transcription	83.125	141140	415110	111800	554600	63965	428220	178160	304370	121.42	6.9	4	0.515992	-0.562656
305	P19525-2;P19525	P19525-2	EIF2AK2	Interferon-induced, double-stranded RNA-activated protein kinase	57.39	68581	126220	303870	443810	0	0	0	0	15.006	4.7	2	0.00672214	-2.57824	+
1233	Q9NS69	Q9NS69	TOMM22	Mitochondrial import receptor subunit TOM22 homolog	15.521	6045900	11752000	9571700	10080000	2131800	5565900	515960	2146100	72.55	23.2	1	0.00591718	-2.52477	+
1170	P31948-3;P31948;P31948-2;H0YGI8;F5H783;F5GXD8	P31948-3	STIP1	Stress-induced-phosphoprotein 1	59.777	3269400	9046300	12247000	16995000	1819300	20637000	21491000	12902000	156.52	35.1	6	0.85926	0.141767
622	Q96N66;Q96N66-2;Q96N66-3	Q96N66	MBOAT7	Lysophospholipid acyltransferase 7	52.764	127420	364810	698820	659420	0	526250	38492	99509	14.845	6.1	3	0.00707822	-2.48568	+
1299	Q9UPU5	Q9UPU5	USP24	Ubiquitin carboxyl-terminal hydrolase 24	294.36	7094.3	37542	59469	70207	2582.3	5433.4	2264.7	7601.4	14.073	0.9	1	0.00504594	-2.48147	+
1173	P27105-2;P27105	P27105-2	STOM	Erythrocyte band 7 integral membrane protein	13.475	170740	460960	325930	408570	53152	146880	74021	0	6.9626	9.8	2	0.0232975	-2.30457
1174	Q9UJZ1;A0A087WYB4;Q9UJZ1-2;F2Z2I8	Q9UJZ1	STOML2	Stomatin-like protein 2, mitochondrial	38.534	3332900	4617700	6660800	6233500	5564300	15003000	2364700	2853300	78.952	33.4	4	0.821766	-0.154579
1175	Q9Y3F4-2;Q9Y3F4;H0YH33	Q9Y3F4-2	STRAP	Serine-threonine kinase receptor-associated protein	39.777	1019800	1868100	1944500	5681400	1390700	4865300	717730	1092000	95.828	19.8	3	0.335886	-0.741754
1176	Q8TCJ2	Q8TCJ2	STT3B	Dolichyl-diphosphooligosaccharide--protein glycosyltransferase subunit STT3B	93.673	49495	750120	957530	479990	403780	933480	159760	500750	29.89	6.9	1	0.910048	-0.112608
1177	Q15833-2;Q15833;Q15833-3;M0R1A1;R4GMY7;M0R0M7;M0R376	Q15833-2	STXBP2	Syntaxin-binding protein 2	66.137	21558	33288	292540	319880	0	190710	326320	0	39.951	12	7	0.770281	-0.318183
520	A0A0A0MTH3;Q13418-3;Q13418-2;Q13418	A0A0A0MTH3	ILK	Integrin-linked protein kinase	54.611	155160	304480	328610	315110	0	200980	0	101890	7.213	2.3	4	0.00848792	-2.47332	+
1179	A0A2R8YDQ9;A0A2R8Y6Y7;Q9P2R7-2;Q9P2R7;A0A0U1RQF8;A0A2R8Y5P6;A0A2R8Y6E6;Q5T9Q5;A0A0U1RQL1;A0A0U1RQU7;Q5T9Q8;A0A2R8Y5P4	A0A2R8YDQ9	SUCLA2	Succinyl-CoA ligase [ADP-forming] subunit beta, mitochondrial	43.841	271770	391060	2706300	4089200	1425700	3873400	548780	0	32.9	12.6	12	0.440571	-1.09063
1180	M0R2Z9;Q8IX01-4;Q8IX01-3;Q8IX01;M0R3F6	M0R2Z9	SUGP2	SURP and G-patch domain-containing protein 2	121.54	136430	267390	431300	34836	0	0	11643	338990	19.392	3.1	5	0.206796	-1.73674
1181	Q9Y2Z0-2;Q9Y2Z0	Q9Y2Z0-2	SUGT1	Suppressor of G2 allele of SKP1 homolog	37.804	7476300	10804000	4073100	26894000	9422800	16973000	6669500	10572000	82.499	30.3	2	0.961368	0.0389718
1182	Q9Y5B9;G3V5A4;G3V401;G3V2X0	Q9Y5B9	SUPT16H	FACT complex subunit SPT16	119.91	636180	579840	4159600	1502800	36956	3805000	299710	1689600	101.65	11.2	4	0.112744	-1.63696		+
1183	O00267;O00267-2;M0QYL9	O00267	SUPT5H	Transcription elongation factor SPT5	121	262760	513470	1120600	725200	181200	1987300	762860	1003200	141.74	5.1	3	0.934882	0.0557028
1069	F5H365;Q15436;G3V4V1;G3V1W4;G3V3G5;G3V2R6;Q15436-2;G3V5X8;G3V4Q2	F5H365	SEC23A	Protein transport protein Sec23A	82.968	315590	502240	981310	719470	26228	471050	150520	74313	24.576	6.5	9	0.00722112	-2.46746	+
1185	J3QQW9;Q15022	J3QQW9	SUZ12	Polycomb protein SUZ12	80.321	240800	0	523170	530920	36321	507860	139370	330310	6.3449	1.7	2	0.456647	-0.613104
1186	O60506-4;O60506-3;O60506-2;O60506;B7Z645;F6UXX1;O60506-5;H0YAA0	O60506-4	SYNCRIP	Heterogeneous nuclear ribonucleoprotein Q	58.735	20602	177050	1293500	1434300	0	1469900	493600	538580	62.957	16.9	8	0.37789	-0.670015		+
1187	G3V5X4;A0A0A0MRE3;Q8WXH0;Q8WXH0-2;A0A669KBG2;A0A1W2PRN9;A0A669KB61;A0A0C4DGK3;Q8WXH0-3;Q8WXH0-13;Q8WXH0-7	G3V5X4	SYNE2	Nesprin-2	787.71	5007.3	4842.6	14291	4891	561.24	16582	0	10243	25.81	0.6	11	0.786627	0.289602
1188	K7ELD9;K7ENG9;O43760;O43760-2	K7ELD9	SYNGR2	Synaptogyrin-2	6.7436	2773500	4551200	6492300	6228300	2673900	8636800	3376000	0	7.3279	15.4	4	0.110567	-2.32291
1189	J3KR72;P49848-4;P49848;P49848-3;C9JHQ8;E5RKA5;F8WEJ7;C9J7C4;C9JIS2;E5RHA1;C9J088;C9JFL8;C9JTY6;P49848-2	J3KR72	TAF6	Transcription initiation factor TFIID subunit 6	78.948	60075	94235	177090	139560	17112	178170	69983	121670	38.11	3.3	14	0.408645	-0.595362
266	O60832;O60832-2;C9IYT0;H7C0M1;H7C2Q2;H7BZF2;H7C2Q9	O60832	DKC1	H/ACA ribonucleoprotein complex subunit 4	57.673	11871000	36622000	32982000	45109000	5447900	14843000	2296100	5554100	277.82	34.2	7	0.00710178	-2.46669	+
1191	F2Z393;P37837;E9PM01;E9PKI8	F2Z393	TALDO1	Transaldolase	35.328	588040	171530	4442900	19594000	1648800	7691800	658820	1138700	46.491	23.6	4	0.885923	-0.173513
1348	P67809;H0Y449;C9J5V9	P67809	YBX1	Nuclease-sensitive element-binding protein 1	35.924	19126000	24753000	25658000	43231000	5096600	8014200	2743800	7765500	323.31	59.6	3	0.00675008	-2.45635	+	+
1193	Q13148;A0A087WX29;K7EJM5;A0A0A0N0M3;K7EN94;B1AKP7;G3V162;A0A087X260;A0A087WYY0;Q13148-4;A0A087WXQ5;A0A087WV68;A0A0A0MSV7;A0A1W2PNU8;K7EJ99;A0A087WW61;A0A087WX67;A0A087WXV3	Q13148	TARDBP	TAR DNA-binding protein 43	44.739	1492700	3645100	6863800	10597000	923570	1335300	851820	2782500	143.82	23.2	18	0.0211967	-2.08105
1194	P26639;P26639-2;D6R9F8;D6RCA5;D6RDJ6;D6RBR8;D6RJ97;D6RHV7;D6RCS6;B7ZLP8;A2RTX5-2;A2RTX5	P26639	TARS	Threonine--tRNA ligase, cytoplasmic	83.434	7199700	5926300	23575000	12758000	774700	26090000	7754600	8577600	176.27	30.7	12	0.294996	-0.921396
1195	Q8TC07-2;Q8TC07;Q8TC07-3;C9JA93;F8WAX5;F8WDJ1;F8WF35;F8VV61;F8WCB5	Q8TC07-2	TBC1D15	TBC1 domain family member 15	77.394	146060	375980	308800	309180	85851	688840	593460	316320	40.386	9.8	9	0.946714	-0.0535367
1196	O60343-2;O60343-3;O60343;A0A3B3IRT3;O60343-4;O60343-5	O60343-2	TBC1D4	TBC1 domain family member 4	139.55	90215	68731	1174400	112740	32512	358350	32475	105230	44.436	5.7	6	0.241587	-1.07801
1197	Q92609;Q92609-2;C9J3F6;C9JMP7;C9JIU4;F2Z3I5;C9JNM0;C9JED7;F2Z3C3;C9K0P2;C9J397;C9JWX0;C9JW04;C9JDR8	Q92609	TBC1D5	TBC1 domain family member 5	89.003	131350	4150900	146130	345540	96585	188880	113380	594640	52.394	8.2	14	0.330241	-1.333
386	A8MQB8;G3V0J0;Q06787-6;Q06787-2;Q06787-4;Q06787-7;Q06787-8;Q06787-5;Q06787-9;Q06787-3;Q06787;A0A087WXI3;E7EU85;R9WNI0;Q06787-11;Q06787-10	A8MQB8	FMR1	Fragile X mental retardation protein 1	65.821	85971	252390	247710	237590	0	0	0	0	20.081	5.5	16	0.00691682	-2.43537	+
1199	K7EP07;K7EK42;A0A494C0X0;Q99426-2;Q99426;K7EL99	K7EP07	TBCB	Tubulin-folding cofactor B	19.251	59978	689600	611690	894840	339790	117160	0	604990	19.637	18.3	6	0.259515	-1.5026
1200	J3KR97;Q9BTW9;Q9BTW9-4;Q9BTW9-5;I3L0V3;I3L439;A0A0J9YWI5;A0A0J9YVR1;I3L1S3;I3L3H4;I3L131;I3L143;I3L163;I3L500;A0A0J9YVU1;I3L4D2	J3KR97	TBCD	Tubulin-specific chaperone D	136.55	61712	237030	784860	590740	33988	1958500	844880	329170	79.664	7.7	16	0.960201	0.0366217
1201	Q15813-2;Q15813;A0A2R8Y5Q8;A0A2R8YHI9;A0A2R8Y7E7;A0A2R8YFL4;A0A2R8Y4V6;A0A2U3TZJ6;A0A2R8Y6Q1;A0A2R8Y809;A0A2R8YER9;A0A2R8Y6L2;A0A2R8YFM3;A0A2R8Y784;A0A2R8Y4E7;A0A2R8Y897;A0A2R8Y597;A0A2R8Y4P2;A0A2R8Y787;A0A2R8Y5H6;A0A2R8YF12;A0A2R8YH53	Q15813-2	TBCE	Tubulin-specific chaperone E	64.851	157790	152930	313270	848710	54676	1369100	27643	336970	26.369	7.8	22	0.233331	-0.972539
1202	O14776;O14776-2;G3V220	O14776	TCERG1	Transcription elongation regulator 1	123.9	123540	91751	525620	104640	0	1016900	92235	367780	21.336	2.4	3	0.813012	-0.215887
1203	H3BTU3;Q9BQ70;H3BS87;H3BMJ8;Q9H7D3;H3BSP8;H3BSS3;Q9H384;H3BQ53	H3BTU3	TCF25	Transcription factor 25	29.685	153710	215560	898410	460510	0	793190	0	563320	30.927	12.8	9	0.0869422	-1.87986
1204	Q13428;Q13428-3;Q13428-4;A0A6I8PRA0;Q13428-2;Q13428-8;E7ETY2;Q13428-6;Q13428-7;A0A3B3IS06;H0Y8Y7;Q13428-5;A0A2R8Y857;A0A2R8Y4M7;H0YA99	Q13428	TCOF1	Treacle protein	152.1	1587000	399000	2283300	761170	690350	3007800	423520	1080700	92.792	10.4	15	0.673906	-0.318559
1205	P17987;E7ERF2;E7EQR6;F5H282;F5H136;F5GZ03;F5GZI8;F5H7Y1;F5GYL4;F5H726;F5H676	P17987	TCP1	T-complex protein 1 subunit alpha	60.343	14824000	18695000	43911000	56459000	3050400	34685000	9704700	9927000	259.49	46.8	11	0.0469704	-1.6011
1206	O95551-2;O95551;O95551-3	O95551-2	TDP2	Tyrosyl-DNA phosphodiesterase 2	44.338	24446	212120	99352	129670	0	162850	0	132570	18.731	9.4	3	0.318994	-0.786807
1207	H3BRS3;Q9Y4R8	H3BRS3	TELO2	Telomere length regulation protein TEL2 homolog	47.38	246980	316000	452910	449830	214260	35076	8055.7	0	12.84	4	2	0.0146631	-2.87223
1208	Q9NYB0;A0A590UJT3	Q9NYB0	TERF2IP	Telomeric repeat-binding factor 2-interacting protein 1	44.259	110680	146360	265830	84792	0	173050	102110	0	24.439	6.5	2	0.180001	-1.08437
1209	A0A087WTU3;Q9Y6I9	A0A087WTU3	TEX264	Testis-expressed sequence 264 protein	25.966	0	568150	0	1808900	378290	958180	161950	283590	13.549	10.9	2	0.531374	0.833998
1210	Q9UBB9;H0Y4U8;Q9UBB9-2	Q9UBB9	TFIP11	Tuftelin-interacting protein 11	96.819	168370	116110	878200	338890	6313	430850	81661	350100	26.024	4.4	3	0.114821	-1.55628
1211	P02786;G3V0E5;F8WBE5;H7C3V5	P02786	TFRC	Transferrin receptor protein 1;Transferrin receptor protein 1, serum form	84.87	4501000	4942500	13150000	9490800	2011500	16702000	6693800	7029600	219.25	20.8	4	0.678018	-0.294546
1212	A0A087WWS1;Q96FV9;Q96FV9-2;J3KRD7;R4GN58;J3QQZ3;J3KT14;R4GMN4;A0A087WY84	A0A087WWS1	THOC1	THO complex subunit 1	75.651	367770	79518	1326700	674450	0	438670	201920	251570	19.746	4.7	9	0.0809809	-1.93044
1213	Q8NI27;A0A0C4DG98;F2Z2V2;H7C477;H0Y815;H0Y7U4;Q8NI27-2	Q8NI27	THOC2	THO complex subunit 2	182.77	279360	0	574580	343660	35619	379660	71765	42959	43.077	3.5	7	0.131034	-1.41745
1214	Q13769;H7C441;C9JXG5;F8WCP5;C9JXU6;F5GZF3;C9JCL9;H7C072	Q13769	THOC5	THO complex subunit 5 homolog	78.507	409350	418930	2688000	518070	27890	2209200	328130	162700	30.211	6.4	8	0.0426976	-1.85231
1215	K7EP46;P52888;K7EIK4;K7EL32;K7EL02;P52888-2;K7EMU4	K7EP46	THOP1	Thimet oligopeptidase	65.119	122170	220250	968290	423070	115660	3473500	252250	510720	35.504	8.6	7	0.743495	0.245788
1216	A0A3B3ITZ9;Q9Y2W1	A0A3B3ITZ9	THRAP3	Thyroid hormone receptor-associated protein 3	103.52	318410	173610	1489500	906480	0	1650300	113600	344790	40.892	8.1	2	0.0855928	-1.6684
1217	H3BNW0;Q9NXG2	H3BNW0	THUMPD1	THUMP domain-containing protein 1	15.761	534670	893680	717270	1296400	460410	219280	0	0	15.321	20.7	2	0.0123666	-3.00212
1218	O43615;M0QXU7	O43615	TIMM44	Mitochondrial import inner membrane translocase subunit TIM44	51.355	60463	270380	854880	1033400	271090	812860	0	84133	31.776	10.8	2	0.204516	-1.76162
1219	Q3ZCQ8;Q3ZCQ8-2;M0QXC3;M0R2Z3;M0R303;M0R2D2;M0R047;M0R1Y4;M0R003;M0R0C3;M0R2F8;Q3ZCQ8-3	Q3ZCQ8	TIMM50	Mitochondrial import inner membrane translocase subunit TIM50	39.646	123220	17938	179660	1096500	162600	543440	2111.5	111690	86.535	8.2	12	0.430701	-1.04971
541	O95251-2;O95251-4;O95251	O95251-2	KAT7	Histone acetyltransferase KAT7	58.135	117740	170950	347080	241040	0	0	0	0	7.7947	2.2	3	0.00984916	-2.4311	+
1221	P29401;P29401-2;A0A0B4J1R6;E9PFF2;F8W888;F8WAX4	P29401	TKT	Transketolase	67.877	8403600	22550000	56967000	46248000	3896100	100590000	60589000	77093000	323.31	44	6	0.516745	0.49813
1222	H0YKH0;H0YLW9;H0YLI3;H0YNT2;A0A0D9SES8;H0YKT5;H0YKN8;H0YL70;Q04726-2;Q04726-7;Q04726-3;Q04726-6;Q04726-5;Q04726-4;Q04726	H0YKH0	TLE3	Transducin-like enhancer protein 3	47.761	259010	281470	852890	572240	50634	956630	476640	456590	7.5069	3.4	15	0.31339	-0.755325
1223	Q9Y490	Q9Y490	TLN1	Talin-1	269.76	405430	1662600	1542700	2295900	1029700	5366000	1724700	633730	323.31	24.7	1	0.863136	0.13906
1224	Q9HD45;Q5TB53	Q9HD45	TM9SF3	Transmembrane 9 superfamily member 3	67.887	227590	579200	848020	343040	183390	0	176150	0	13.056	3.2	2	0.071722	-2.18578
1225	Q96SK2-3;Q96SK2-2;Q96SK2	Q96SK2-3	TMEM209	Transmembrane protein 209	58.194	17212	48457	107290	149530	0	120880	0	0	8.4358	3.1	3	0.202843	-0.970669
1226	Q9H330-4;F8WBJ7;H7C0G1;Q9H330	Q9H330-4	TMEM245	Transmembrane protein 245	55.432	35030	19898	42198	377020	0	0	0	3364.5	11.836	5.6	4	0.259048	-1.46083
515	O00425;O00425-2;F8WD15;F8W930;Q9Y6M1-5;Q9Y6M1-6;Q9Y6M1-3;Q9Y6M1-4;Q9Y6M1-1;Q9Y6M1	O00425	IGF2BP3	Insulin-like growth factor 2 mRNA-binding protein 3	63.704	2797100	2881700	7434700	7154600	351740	2996600	1353400	1037100	86.956	20.7	10	0.00771339	-2.38853	+
1228	D6RAA6;P57088;J3KN43;D6RBY2;H0Y8N0	D6RAA6	TMEM33	Transmembrane protein 33	25.223	218540	1500000	2984000	2229700	328590	4162800	241520	0	21.195	19.4	5	0.0728584	-2.21043
1229	Q9NYL9;H0YKU1;H0YNJ8	Q9NYL9	TMOD3	Tropomodulin-3	39.594	7817500	18847000	33237000	39896000	15446000	12813000	356710	5059900	136.27	37.5	3	0.0393474	-2.44159
1230	P42166;G5E972;P42167-3;P42167-2;P42167;H0YJH7	P42166	TMPO	Lamina-associated polypeptide 2, isoform alpha;Thymopoietin;Thymopentin	75.491	1034200	1344700	8457300	4883700	0	8187700	554720	1530700	171.11	23.2	6	0.0295011	-2.82736		+
1231	Q92973-2;Q92973;Q92973-3;O14787-2;E7EW37;S4R398;A0A075B780;O14787	Q92973-2	TNPO1	Transportin-1	101.31	123390	750260	2893100	382890	92477	947000	522650	614380	60.556	11.2	8	0.307486	-0.801442
1232	E9PFH4;Q9Y5L0-3;Q9Y5L0;C9J7E5;Q9Y5L0-5;Q9Y5L0-1	E9PFH4	TNPO3	Transportin-3	96.669	390640	53638	2041900	1416200	59816	1227500	1445600	1478800	42.861	8.3	6	0.95275	0.0545103
310	P20042	P20042	EIF2S2	Eukaryotic translation initiation factor 2 subunit 2	38.388	1944900	4343700	4298500	1168000	876930	2768500	345530	215340	45.104	24.9	1	0.00833428	-2.37785	+
826	Q7Z776;A0A087X0U2;A0A1B0GUZ5;P0DPB5;P0DPB6	Q7Z776	POLR1D	POLR1D protein	3.8053	856550	485990	1272300	455440	149280	434720	193230	0	13.186	30.3	5	0.00854449	-2.36759	+
1235	H0YC42;P55327-2;P55327-4;P55327;P55327-7;P55327-5;P55327-6;P55327-3	H0YC42	TPD52	Tumor protein D52	31.17	49268	56456	70957	77616	18031	72518	22402	0	9.0399	4	8	0.520399	-0.470747
703	P28331-4;P28331;P28331-2;B4DJ81;P28331-3;P28331-5;C9JPQ5	P28331-4	NDUFS1	NADH-ubiquinone oxidoreductase 75 kDa subunit, mitochondrial	73.527	12840	54917	143970	414310	92746	1302700	1010400	966730	41.919	11	7	0.00858698	2.48052	+
1237	P60174-1;P60174;P60174-4;U3KPZ0;U3KQF3;U3KPS5	P60174-1	TPI1	Triosephosphate isomerase	26.669	1810900	23575000	15231000	15616000	2026300	4869600	869620	1458700	124.91	47.8	6	0.0134688	-2.68897		+
55	P08133;P08133-2;E7EMC6;E5RJF5;E5RI05;E5RK63	P08133	ANXA6	Annexin A6;Annexin	75.872	398160	1357900	3649500	5450600	2994500	32818000	8434600	12020000	323.31	46.8	6	0.00559265	2.48963	+
1239	Q5VZU9;P29144;A0A494C1B8;A0A494C0U1;A0A494C1S4;A0A494C1S6;A0A494C0A3;A0A494C159;A0A494C1L2;A0A494C0X4	Q5VZU9	TPP2	Tripeptidyl-peptidase 2	139.76	724860	1709600	6690500	1902300	94221	4687700	794950	1735400	146.98	16.5	10	0.0788349	-1.51475
1240	P12270;P12270-2;Q5SWX9	P12270	TPR	Nucleoprotein TPR	267.29	151010	649940	1028200	1157300	161410	360490	61139	220960	236.11	11.6	3	0.0427117	-1.9979
1241	Q13595;F8WEH2;Q13595-2;Q13595-4;Q13595-3	Q13595	TRA2A	Transformer-2 protein homolog alpha	32.688	2047000	1368800	810810	4382200	829480	2253800	407090	1132100	72.589	9.9	5	0.120961	-1.19873
1015	P04844-2;P04844;Q5JYR4;Q5JYR7;Q5JYR3;F2Z3K5	P04844-2	RPN2	Dolichyl-diphosphooligosaccharide--protein glycosyltransferase subunit 2	67.723	45976	74537	1096400	580430	321630	2538200	2566800	1747100	49.038	14	6	0.00519956	2.51606	+
1243	Q12931-2;Q12931;I3L0K7;I3L239;I3L253;I3L2D5	Q12931-2	TRAP1	Heat shock protein 75 kDa, mitochondrial	74.267	1968300	2829600	6309400	5872600	431110	22376000	3329100	11844000	121.11	24.4	6	0.897234	0.110401		+
1244	A0A3B3IUA7;Q14258	A0A3B3IUA7	TRIM25	E3 ubiquitin/ISG15 ligase TRIM25	51.073	180860	327980	547220	419480	0	840940	36318	600820	17.45	7.2	2	0.0952028	-1.60486
1245	Q13263;Q13263-2;M0R0K9;M0R2I3;M0R3C0	Q13263	TRIM28	Transcription intermediary factor 1-beta	88.549	8270000	12768000	41660000	21884000	3061600	59328000	15209000	17948000	323.31	26.1	5	0.709981	-0.269632
1246	Q15645;Q15645-2;H0YAL2	Q15645	TRIP13	Pachytene checkpoint protein 2 homolog	48.55	550710	1012600	334940	663960	100900	536270	461800	1001400	14.867	5.1	3	0.351009	-0.915762
1247	Q9NXH9-2;Q9NXH9;K7EQQ8;K7EQY6;K7ENI9;K7ERR5;K7EQU7	Q9NXH9-2	TRMT1	tRNA (guanine(26)-N(2))-dimethyltransferase	69.305	109080	239850	353100	330540	94156	14218	88283	199880	26.159	7.1	7	0.161101	-1.68082
1248	Q7Z2T5;X6RK96;Q7Z2T5-2	Q7Z2T5	TRMT1L	TRMT1-like protein	81.746	158100	328630	330690	354760	14424	475040	223040	300530	109.73	8.6	3	0.222034	-1.07085
1249	F2Z2W7;Q8IZ69-2;Q8IZ69	F2Z2W7	TRMT2A	tRNA (uracil-5-)-methyltransferase homolog A	70.834	12160	30293	55558	47092	0	0	0	0	6.4345	1.7	3	0.22717	-0.864417
1250	Q9UJA5;Q9UJA5-3;Q9UJA5-2;Q9UJA5-4	Q9UJA5	TRMT6	tRNA (adenine(58)-N(1))-methyltransferase non-catalytic subunit TRM6	55.799	72631	306270	1084500	1891000	0	814700	13894	50000	32.52	13.5	4	0.0225548	-2.75789
1251	P10155-3;P10155-5;P10155-4;P10155;D6RDN1;D6RE09;P10155-2	P10155-3	TROVE2	60 kDa SS-A/Ro ribonucleoprotein	58.482	307960	1072800	503560	695790	32180	931510	372990	446130	88.669	5.2	7	0.111477	-1.44693
1252	H0Y4W2;F2Z2U4;Q9Y4A5-2;Q9Y4A5;A0A2R8YFJ4	H0Y4W2	TRRAP	Transformation/transcription domain-associated protein	405.8	5578.3	12660	48078	30162	0	7727.8	1357.3	0	38.775	1.7	5	0.168182	-1.15294
1253	P43897;P43897-2	P43897	TSFM	Elongation factor Ts, mitochondrial	35.39	62518	0	68468	68439	45703	97147	57440	253050	6.8225	4	2	0.404548	0.632197
1254	Q99598;Q9NRI2;C4P0D4;Q5VVQ1;C4P0D6;C4P0D8	Q99598	TSNAX	Translin-associated protein X	33.112	52384	258860	348370	307000	0	99859	0	191670	13.229	7.2	6	0.041036	-1.80604
1255	B4E171;B4DDG0;P41732	B4E171	TSPAN7	Tetraspanin;Tetraspanin-7	31.09	1697800	1433600	2302000	2886200	751050	4213300	667690	1702000	124.66	9	3	0.254316	-0.799915
1256	Q2NL82;I3L1Q5	Q2NL82	TSR1	Pre-rRNA-processing protein TSR1 homolog	91.809	622090	833480	3513700	1431100	439490	3706600	92585	990760	51.284	9.8	2	0.150384	-1.39468
779	F6T1Q0;Q6L8Q7-2;Q6L8Q7	F6T1Q0	PDE12	2,5-phosphodiesterase 12	52.175	19615	0	45246	42608	203390	435300	213850	246480	30.675	12.1	3	0.00344142	2.72545	+
1258	P68363;P68363-2;P68366-2;P68366;C9JDS9	P68363	TUBA1B	Tubulin alpha-1B chain;Tubulin alpha-4A chain	50.151	324730	0	830850	5576800	985320	3999000	1334600	1032400	323.31	61.2	5	0.191019	1.56685
1259	Q9BQE3;F5H5D3;A0A1W2PQM2;F8VVB9;F8VQQ4;F8VRZ4;F8VS66;F8VX09;F8VWV9;C9JEV8;C9JJQ8;C9JQ00;F8VRK0;C9K0S6;C9JDL2;A6NHL2-2;A6NHL2;Q9H853;F8W0F6;F8VXZ7	Q9BQE3	TUBA1C	Tubulin alpha-1C chain	49.895	830500	1084400	894270	2014300	301620	2096600	48535	334880	44.603	55.7	20	0.0142331	-2.21059		+
1260	Q5JP53;P07437;Q5ST81;A0A075B736;Q5SQY0;A6NNZ2;G3V2A3;CON__ENSEMBL:ENSBTAP00000025008;Q9H4B7;G3V5W4;G3V2R8;G3V3R4;G3V2N6	Q5JP53	TUBB	Tubulin beta chain	47.766	32219000	37351000	102140000	103460000	17979000	107620000	28114000	19425000	323.31	54.7	13	0.226233	-0.899438		+
1261	P68371;Q13509-2;Q3ZCM7;M0R2D3;M0R0X0;M0QY85;M0QY37;M0QX14;M0R042;M0QZL7;M0QYM7;M0R278;M0R2T4;A0A075B724	P68371	TUBB4B	Tubulin beta-4B chain	49.83	2012100	2716700	7351000	6714500	1158600	6259100	1500200	998540	147.91	56	14	0.0746301	-1.40651		+
372	H3BMH7;A0A0C4DGU8;Q5XUX0-2;Q5XUX0	H3BMH7	FBXO31	F-box only protein 31	25.834	0	0	0	0	600210	333980	450500	705420	6.5213	4.2	4	0.00331291	3.03131	+
1263	E7EQL8;Q96RT7-2;Q96RT7-3;Q96RT7	E7EQL8	TUBGCP6	Gamma-tubulin complex component 6	163.91	2342.8	18339	16600	13195	0	27106	10612	0	7.0791	0.9	4	0.229681	0.946756
1264	P49411;H3BNU3	P49411	TUFM	Elongation factor Tu, mitochondrial	49.541	5088500	11438000	20838000	20475000	6996100	21971000	3055200	8761800	133.76	42.5	2	0.314391	-0.730239
498	O95757;E9PDE8;D6RJ96	O95757	HSPA4L	Heat shock 70 kDa protein 4L	94.511	0	174440	861570	117550	435490	4991200	1164900	1095700	60.68	18.4	3	0.00307278	3.09267	+
1266	Q9NUQ3;Q9NUQ3-2	Q9NUQ3	TXLNG	Gamma-taxilin	60.585	816890	54823	52479	4809.6	0	562380	312250	7414	28.66	11	2	0.933819	-0.135985
1267	Q8NBS9-2;Q8NBS9	Q8NBS9-2	TXNDC5	Thioredoxin domain-containing protein 5	36.177	1655600	3075200	5162800	7468700	1276600	4216700	854400	538160	53.66	20.1	2	0.0374747	-1.88857
1268	O43396;K7ER96;K7EML9;K7EPB7;K7EKG2	O43396	TXNL1	Thioredoxin-like protein 1	32.251	453380	2380300	3846500	4481100	781010	2243500	1119500	1296400	59.367	27.3	5	0.222365	-0.994022
1269	Q16881;Q16881-6;Q16881-3;Q16881-4;Q16881-2;Q16881-5;A0A087WSY9;A0A182DWI3;A0A087WSW9;F8W809;E9PIR7;Q16881-7;E2QRB9;E9PKD3;E9PLT3;E9PQI3;E9PIZ5;E9PJU2;E9PKI4;A0A0B4J225	Q16881	TXNRD1	Thioredoxin reductase 1, cytoplasmic	70.905	1276900	2546300	1899900	2380000	614830	866990	1169100	2395900	49.375	10.2	20	0.224021	-1.12222
1270	P0DN76;Q01081;Q01081-2;K7EJH3;A0A1B0GW87;K7EJM7;M0QYK5;M0R2N4;Q01081-3;Q8WU68-3;Q8WU68-2;Q8WU68;Q01081-4	P0DN76	U2AF1	Splicing factor U2AF 35 kDa subunit;Splicing factor U2AF 26 kDa subunit	27.872	2153200	1489700	2825700	3937400	993540	3914000	306200	777360	87.701	14.6	13	0.0414262	-1.65221
1271	E7ET15;O15042-2;O15042;E7EW00;H0Y8D9;O15042-3;C9J5L1;C9JDJ7	E7ET15	U2SURP	U2 snRNP-associated SURP motif-containing protein	118.25	194190	342650	1752600	211780	13081	1741300	30860	356510	63.664	9.3	8	0.122305	-1.73732
1272	P22314-2;P22314;Q5JRR6;Q5JRR9;Q5JRS0;Q5JRS2;Q5JRS1;Q5JRS3	P22314-2	UBA1	Ubiquitin-like modifier-activating enzyme 1	113.8	6649000	12552000	34461000	20187000	1890000	48287000	12096000	19590000	323.31	30.2	8	0.5926	-0.402353
1273	Q9UBT2;Q9UBT2-2;K7ESK7;K7EPL2;U3KQ93;U3KQ55;K7ES38	Q9UBT2	UBA2	SUMO-activating enzyme subunit 2	71.223	1358600	2601200	5857400	1134200	167880	6968900	163690	800350	60.427	12.5	7	0.0285589	-2.22033
1274	E7EWE1;E7EQ61;Q9GZZ9;D6RJC9;C9J5W5;C9JRV9;Q9GZZ9-2	E7EWE1	UBA5	Ubiquitin-like modifier-activating enzyme 5	38.753	238410	464010	879610	1862800	372950	899510	115280	819460	95.475	9.2	7	0.228037	-0.973115
1275	A0AVT1;A0AVT1-2;H0Y8S8;A0AVT1-4;A0AVT1-3	A0AVT1	UBA6	Ubiquitin-like modifier-activating enzyme 6	117.97	49987	249750	1056900	478670	0	562860	478040	708370	33.337	5.5	5	0.284132	-0.928476
1276	Q14157;Q14157-5;F8W726;Q14157-4;Q14157-1;Q14157-3;H0Y5H6;Q5VU81;Q5VU80;Q5VU79;Q5VU78;Q5VU77;H7C2T8	Q14157	UBAP2L	Ubiquitin-associated protein 2-like	114.53	741090	984720	3927000	2209400	0	2075400	578270	1347000	65.43	10.6	13	0.027598	-2.62226
502	P38646;A0A3B3ITI4;D6RJI2;H0YBG6;H0Y8S0;D6RA73;A0A3B3ITN1	P38646	HSPA9	Stress-70 protein, mitochondrial	73.68	6875200	20074000	31042000	32415000	51629000	398250000	132670000	194620000	323.31	61.6	7	0.00125321	3.11541	+	+
1278	Q9C0C9;K7ES11;K7EQ12	Q9C0C9	UBE2O	E2/E3 hybrid ubiquitin-protein ligase UBE2O	141.29	573840	0	538560	161820	24020	585230	185990	402590	21.937	2.5	3	0.605903	-0.536792
1279	Q05086-3;Q05086;A0A0D9SG77;A0A1B0GVL3;Q05086-2;A0A0D9SEJ2;A0A0D9SG54;A0A0D9SES7;A0A0D9SF91	Q05086-3	UBE3A	Ubiquitin-protein ligase E3A	100.1	72315	891970	1789200	1035800	101040	1872400	752870	914720	58.452	8.4	9	0.696973	-0.274242
1280	Q9UMX0-3;Q9UMX0-2;Q9UMX0;Q9UMX0-4	Q9UMX0-3	UBQLN1	Ubiquilin-1	43.037	1677400	3256100	3733600	2449400	392470	2004400	1290000	710350	23.989	10.7	4	0.0287197	-1.88046
1281	Q9UHD9;H0YDS0;Q9NRR5	Q9UHD9	UBQLN2	Ubiquilin-2	65.695	59675	40041	997350	1074700	0	506360	241740	0	24.299	6.4	3	0.182542	-1.60178
1282	A0A087WTJ9;Q8IWV7	A0A087WTJ9	UBR1	E3 ubiquitin-protein ligase UBR1	124.07	64131	18798	23700	20519	0	40626	30405	0	7.0195	0.9	2	0.805224	0.19379
48	K7EID2;Q9BT22-2;Q9BT22	K7EID2	ALG1	Chitobiosyldiphosphodolichol beta-mannosyltransferase	19.264	0	0	0	0	596670	948860	307380	479190	7.0328	6	3	0.00177604	3.25471	+
1284	E7EMW7;O95071-2;O95071;E7ET84	E7EMW7	UBR5	E3 ubiquitin-protein ligase UBR5	308.57	13428	25470	176670	131490	0	12367	1773.2	5037.8	31.858	1.9	4	0.037303	-2.40768
1285	Q8N806;H0YJY4;G3V336;E9PCJ7	Q8N806	UBR7	Putative E3 ubiquitin-protein ligase UBR7	47.998	57848	569080	246620	297070	231980	1060200	129240	0	12.353	4.7	4	0.882525	-0.128303
1286	E9PKP7;P17480-2;P17480;E9PMM2;E9PLT2	E9PKP7	UBTF	Nucleolar transcription factor 1	87.435	1235000	607740	5899800	1212300	181830	2726500	950400	262250	57.045	13.2	5	0.0434385	-1.74494
1287	Q04323-2;E9PJ81;E9PRQ7;Q04323;A0A087WTZ5	Q04323-2	UBXN1	UBX domain-containing protein 1	35.107	855170	910110	6650600	3399100	0	4185100	0	2145300	17.895	9.6	5	0.0196217	-3.99531
1288	Q92575	Q92575	UBXN4	UBX domain-containing protein 4	56.777	149570	283370	234160	215410	0	974810	477360	520080	7.5238	2.8	1	0.775678	-0.300939
69	A0A0D9SF70;G5E9L0;Q8N6H7-2;Q8N6H7;E9PQP3;E9PIY6;H0YDN9;Q8N6H7-3;E9PMU9	A0A0D9SF70	ARFGAP2	ADP-ribosylation factor GTPase-activating protein 2	42.153	0	55070	0	0	149720	1120600	431740	554040	37.126	13.5	9	0.0012324	3.42234	+
1290	Q9NYU2-2;Q9NYU2;H7BZG0;F8WCI2;F8WCE6;Q9NYU1	Q9NYU2-2	UGGT1	UDP-glucose:glycoprotein glucosyltransferase 1	174.97	26351000	30074000	153480000	71007000	14957000	43676000	27591000	49238000	323.31	37.2	6	0.249	-0.823628
1291	Q70J99;Q70J99-3;K7EN29;K7EQ37;K7EN81;Q70J99-2	Q70J99	UNC13D	Protein unc-13 homolog D	123.28	144790	238030	629600	171380	0	89081	361940	341380	37.797	6.1	6	0.251618	-1.18244
1292	Q9H3U1-2	Q9H3U1-2	UNC45A	Protein unc-45 homolog A	101.67	383610	281310	0	562310	29601	810050	270070	328940	92.374	16.7	1	0.530446	-0.634315
1293	Q92900-2;Q92900	Q92900-2	UPF1	Regulator of nonsense transcripts 1	123.03	7973200	8011100	20694000	11646000	1769900	12697000	6134500	8514100	293.61	28.6	2	0.182742	-1.04115
1294	P31930	P31930	UQCRC1	Cytochrome b-c1 complex subunit 1, mitochondrial	52.645	669670	2164300	6010500	6691500	1201200	4224300	381210	1619300	26.981	10	1	0.130092	-1.3389
1295	P22695;H3BRG4;H3BSJ9;H3BUE4;H3BUI9;H3BP04	P22695	UQCRC2	Cytochrome b-c1 complex subunit 2, mitochondrial	48.442	580350	1012700	3139700	5433500	992390	1377200	550260	2557900	92.88	19.6	6	0.260811	-0.873515
1296	O60763;O60763-2	O60763	USO1	General vesicular transport factor p115	107.89	436170	608760	1764400	1018400	0	2327600	269930	1565800	95.143	8.9	2	0.105101	-1.90854
1297	G5E9A6;P51784	G5E9A6	USP11	Ubiquitin carboxyl-terminal hydrolase;Ubiquitin carboxyl-terminal hydrolase 11	105.03	79918	84262	306810	286540	12914	147330	0	189200	32.72	6.6	2	0.0781147	-1.40434
1298	A6NJA2;P54578-2;P54578-3;P54578;J3QQT6;J3KS55	A6NJA2	USP14	Ubiquitin carboxyl-terminal hydrolase;Ubiquitin carboxyl-terminal hydrolase 14	51.086	1015000	451020	6708500	8757100	1273100	10213000	941000	2626100	75.057	26.3	6	0.903592	-0.108217
501	E9PK54;E9PQQ4;E9PQK7;E9PPY6;E9PN25	E9PK54	HSPA8	Heat shock cognate 71 kDa protein	19.955	0	0	563660	0	4665400	0	0	9116100	-2	82.5	5	0.000184952	4.22145	+	+
1300	B9A018;Q53GS9;Q53GS9-3;F8WC91;A0A087X1B2;Q53GS9-2;A0A087WW31;C9J0X5;C9JIU2	B9A018	USP39	U4/U6.U5 tri-snRNP-associated protein 2	62.043	13261	411500	1132300	395460	62469	3028000	627260	1177700	46.834	10.8	9	0.139369	1.15386
1301	P45974;P45974-2;F5H571	P45974	USP5	Ubiquitin carboxyl-terminal hydrolase 5	95.785	498700	1033400	1234600	1423200	143420	1672500	974440	1048500	82.583	12	3	0.304271	-0.794381
1302	A0A669KBL1;Q93009-3;Q93009;H3BND8;F5H2X1;H3BUV0;H3BTM1;H3BRA2;H3BQD1	A0A669KBL1	USP7	Ubiquitin carboxyl-terminal hydrolase 7;Ubiquitin carboxyl-terminal hydrolase	132.33	220250	483200	1036400	202320	45717	94655	192160	640000	58.261	8.3	9	0.178828	-1.49086
1303	Q93008-1;Q93008	Q93008-1	USP9X	Probable ubiquitin carboxyl-terminal hydrolase FAF-X	290.46	8025.8	142710	91136	60349	0	0	1805	0	44.56	2.7	2	0.367402	-0.967323
1304	Q9Y5J1;J3QR85;J3KSR7	Q9Y5J1	UTP18	U3 small nucleolar RNA-associated protein 18 homolog	62.003	66940	57264	234980	240040	0	66011	0	0	25.999	8.5	3	0.0392513	-1.68551
761	O95747;C9JIG9;F8WBK9	O95747	OXSR1	Serine/threonine-protein kinase OSR1	58.022	0	18684	0	23824	404390	1854400	841880	1320700	35.676	9.3	3	7.61804e-05	4.84427	+
1306	A0A140T936;P26640;A0A140T954;A0A140T904;A2ABF4;A0A0G2JJT9;H0Y426;P26640-2	A0A140T936	VARS	Valine--tRNA ligase	131.83	316900	329630	1127200	701240	23252	281410	313950	794120	57.846	9.4	8	0.0719874	-1.66036
1307	P50552;K7EM16;K7EQD0;K7EIG8;K7ENR7;K7ENL7	P50552	VASP	Vasodilator-stimulated phosphoprotein	39.829	396350	720410	590120	1698100	225010	61100	304480	365800	34.157	17.4	6	0.0758603	-2.1492
1308	Q99536;Q99536-3;Q99536-2;K7ERT7;K7ESA3;K7ENX2;K7EM19;K7EJM4;K7ER81	Q99536	VAT1	Synaptic vesicle membrane protein VAT-1 homolog	41.92	3268400	7996700	12311000	21662000	3904000	14182000	3827500	2304800	85.713	23.4	9	0.183173	-1.09211
428	Q14789-4;Q14789-3;Q14789;Q14789-2;E7EU81	Q14789-4	GOLGB1	Golgin subfamily B member 1	367.42	4043.2	16996	22307	15040	65221	1541800	871190	1169300	23.864	1.4	5	0.000126505	4.97243	+
1310	P18206;P18206-2;P18206-3	P18206	VCL	Vinculin	123.8	86083	161880	605960	203660	5377.7	879080	38055	113050	67.115	10.4	3	0.107268	-1.52799
1311	P55072;C9JUP7;C9IZA5	P55072	VCP	Transitional endoplasmic reticulum ATPase	89.321	4076000	8453900	28033000	11467000	1819100	26736000	3987000	8812600	323.31	43.5	3	0.292669	-0.773936
1312	P21796;C9JI87	P21796	VDAC1	Voltage-dependent anion-selective channel protein 1	30.772	4358500	6164700	8694500	15300000	7354100	11022000	2138900	3022900	75.292	36.7	2	0.285902	-0.818419
1313	A0A0A0MR02;P45880;P45880-2;P45880-1;Q5JSD2;Q5JSD1;A2A3S1	A0A0A0MR02	VDAC2	Voltage-dependent anion-selective channel protein 2	30.348	4141100	9068800	18130000	25804000	7030300	17399000	2366900	2299000	175.88	39.7	7	0.135617	-1.31109
1314	E5RFP6;E5RJN6;E5RHZ6;Q9Y277;Q9Y277-2;E5RFL1;E5RHE1;E5RK27	E5RFP6	VDAC3	Voltage-dependent anion-selective channel protein 3	14.672	651720	0	1578700	2619800	1274800	1561700	1419900	2226100	12.387	17.9	8	0.0927326	1.74858
1315	P08670;B0YJC4;B0YJC5;A0A1B0GTT5;A0A1B0GVG8;P17661;H7C5W5;P41219;P41219-2;F8W835	P08670	VIM	Vimentin	53.651	22650000	30784000	61947000	92466000	14176000	48809000	8440900	15161000	323.31	78.8	10	0.0677399	-1.41715		+
201	P46109	P46109	CRKL	Crk-like protein	33.777	843890	0	851350	1021100	17970000	21666000	5040200	9567300	109.1	43.6	1	0.000362384	5.1229	+
1317	O75436;S4R3Q6;O75436-2	O75436	VPS26A	Vacuolar protein sorting-associated protein 26A	38.169	274260	243750	400810	1343100	329540	825230	326340	399160	25.015	13.8	3	0.669924	-0.324923
1318	Q4G0F5	Q4G0F5	VPS26B	Vacuolar protein sorting-associated protein 26B	39.154	19687	24275	309050	745380	12714	58988	24967	0	19.259	10.4	1	0.096267	-1.56616
1319	F5H008;A0A2R8YDQ0;Q9H267-2;Q9H267	F5H008	VPS33B	Vacuolar protein sorting-associated protein 33B	67.605	92882	146580	264950	228570	63893	13551	0	170920	17.767	4.6	4	0.0958548	-1.79246
1320	Q96QK1	Q96QK1	VPS35	Vacuolar protein sorting-associated protein 35	91.706	892800	1098500	7647400	2069700	354810	5355500	1744300	1179800	143.73	15.3	1	0.299225	-0.750289
1321	Q8N1B4-2;Q8N1B4	Q8N1B4-2	VPS52	Vacuolar protein sorting-associated protein 52 homolog	68.495	77907	70416	137060	146510	0	0	111720	96157	9.1017	2	2	0.212823	-1.23024
1322	A0A087WY55;Q9NP79;Q5TGM0;Q9NP79-2	A0A087WY55	VTA1	Vacuolar protein sorting-associated protein VTA1 homolog	31.102	847150	0	1950700	4539900	1591200	3138300	1343400	1796000	13.303	8.6	4	0.254013	1.10317
1323	Q7Z5K2;Q7Z5K2-2;Q7Z5K2-3;Q8WVX6;F6QZY1	Q7Z5K2	WAPAL	Wings apart-like protein homolog	132.94	51832	66038	288400	258850	0	0	60192	163920	23.5	3.6	5	0.119873	-1.2036
1324	P23381;P23381-2;H0YJP3;G3V3R3;G3V277;G3V227;G3V3P2;G3V3X0;G3V3S7;G3V2F2;G3V4N8;G3V4C7;G3V2C0;G3V339;G3V313;G3V4S4;G3V5W1	P23381	WARS	Tryptophan--tRNA ligase, cytoplasmic;T1-TrpRS;T2-TrpRS	53.165	372180	342770	1118900	1257800	268830	1388100	0	681980	47.877	9.3	17	0.116714	-1.67807
1325	O75083;D6RD66;O75083-3	O75083	WDR1	WD repeat-containing protein 1	66.193	621000	1745400	9536600	14807000	294910	5195200	2753200	1936600	252.4	17.8	3	0.103792	-1.31083
1326	Q9GZL7	Q9GZL7	WDR12	Ribosome biogenesis protein WDR12	47.707	2362500	3149300	1653200	2545000	1936500	4369900	635880	374770	28.142	15.1	1	0.11581	-1.28498
1327	K7EML4;U3KQC1;K7EIR0;A0A0A0MQU0;Q9BV38	K7EML4	WDR18	WD repeat-containing protein 18	29.109	558790	1230700	1319200	1730400	881640	1936800	444360	682520	6.9479	4.1	5	0.352099	-0.701962
1328	A0A499FIZ0;H0Y917;Q9H7D7-3;Q9H7D7-4;Q9H7D7-2;Q9H7D7	A0A499FIZ0	WDR26	WD repeat-containing protein 26	81.327	58526	72792	0	124770	76948	132090	114700	113380	14.009	3.4	6	0.61591	0.416035
1329	A0A0A0MTB8;Q8NI36	A0A0A0MTB8	WDR36	WD repeat-containing protein 36	99.365	58643	169710	142530	204580	104000	95427	245960	77944	24.483	3.8	2	0.786605	-0.270073
377	A0A075B6G6;Q7Z7B0-3;Q7Z7B0-2;Q7Z7B0	A0A075B6G6	FILIP1	Filamin-A-interacting protein 1	127.2	0	0	0	0	281130	3168700	2828900	2615400	6.2407	0.8	4	0.000228691	5.3083	+
1331	O15213	O15213	WDR46	WD repeat-containing protein 46	68.07	42782	115450	74561	144320	0	0	0	0	12.14	3	1	0.0663651	-1.487
1332	P61964;V9GYQ5;V9GZ59	P61964	WDR5	WD repeat-containing protein 5	36.588	987730	559590	909380	3307300	946120	3445800	218100	198420	20.005	8.1	3	0.199111	-1.24545
200	P46108;P46108-2;I3L297	P46108	CRK	Adapter molecule crk	33.83	75509	0	0	0	3115600	5848900	1426200	2508300	31.43	15.5	3	4.39339e-05	5.4312	+
499	P11021	P11021	HSPA5	78 kDa glucose-regulated protein	72.332	7750200	17681000	38204000	41900000	346830000	2132800000	1031800000	1368500000	323.31	61.8	1	1.64436e-05	5.80506	+	+
639	Q9Y4C4	Q9Y4C4	MFHAS1	Malignant fibrous histiocytoma-amplified sequence 1	116.95	0	0	0	0	1488300	7141300	5277500	3720400	6.3789	0.8	1	9.57915e-06	6.3654	+
1336	F5GWT4;Q9H4A3-2;Q9H4A3;Q9H4A3-5;Q9H4A3-6;Q9H4A3-7;Q9H4A3-4;F6UYG0	F5GWT4	WNK1	Serine/threonine-protein kinase WNK1	225.5	51219	171790	165150	212730	9822.7	101120	28485	33531	28.232	2.2	8	0.0259544	-1.84807
1337	Q15007;A0A087X1R4;Q15007-2	Q15007	WTAP	Pre-mRNA-splicing regulator WTAP	44.243	237100	428070	925380	1558000	119760	541330	15052	0	36.647	12.4	3	0.0134058	-2.85258
1338	Q9HCS7	Q9HCS7	XAB2	Pre-mRNA-splicing factor SYF1	100.01	88714	282810	642200	201210	36185	0	0	142530	33.138	6.4	1	0.0339167	-2.24505
1339	Q9NQW7-4;Q9NQW7-3;Q9NQW7-2;Q9NQW7;Q5T6H7;Q5T6H2;Q5T6H3;A0A2R8YCE9;A0A2R8Y4U7;E9PFW2;A0A2R8Y524;O00462	Q9NQW7-4	XPNPEP1	Xaa-Pro aminopeptidase 1	72.106	0	0	1154600	712370	29493	4721100	537970	2062200	55.069	14.2	12	0.128328	1.50646
1340	O14980;C9JKM9;H7BZC5;C9IZS4;C9JQ02;C9JV99;C9J673;F8WF71	O14980	XPO1	Exportin-1	123.38	925270	1539800	3231200	3306100	136800	5644800	495190	1826900	128.13	15.8	8	0.0804221	-1.44542
1341	Q9HAV4;E2QRM3;H0Y9I3;H0Y3W3	Q9HAV4	XPO5	Exportin-5	136.31	574820	701430	1217200	1493900	291890	2995800	1227600	1093000	65.233	6.4	4	0.91424	-0.0774503
1342	Q9UIA9;E7ESC6;H0YBE1	Q9UIA9	XPO7	Exportin-7	123.91	757600	729250	3258500	5254200	66609	1848000	409140	1316500	74.219	10.8	3	0.0143917	-2.20249
1343	O43592;F5GYW6;F8WDU6	O43592	XPOT	Exportin-T	109.96	0	366580	482120	491100	37498	418700	197080	214280	20.885	4.5	3	0.806972	-0.226602
1344	P13010;C9JZ81;H7C0H9	P13010	XRCC5	X-ray repair cross-complementing protein 5	82.704	3100900	2102400	15884000	8146000	935230	19106000	2766500	4276800	234.34	26.2	3	0.425403	-0.642979		+
1345	P12956;B1AHC9;P12956-2	P12956	XRCC6	X-ray repair cross-complementing protein 6	69.842	1815400	5531400	10013000	11317000	882830	28061000	6247500	13308000	323.31	41.7	3	0.850094	0.13736		+
1346	Q9H0D6-2;Q9H0D6	Q9H0D6-2	XRN2	5-3 exoribonuclease 2	99.96	97635	1146900	4928000	2160200	0	1941200	324310	792580	77.531	14.6	2	0.0107389	-2.21961
1347	P54577;A0A0C4DGZ5	P54577	YARS	Tyrosine--tRNA ligase, cytoplasmic;Tyrosine--tRNA ligase, cytoplasmic, N-terminally processed;Tyrosine--tRNA ligase	59.143	819490	2590300	5286800	7053800	401800	11419000	5077800	1978500	104.63	28.4	2	0.635804	-0.369093
1092	O60880;O60880-4;A0A2R8Y573;O60880-3;O60880-6;O60880-2;O60880-5	O60880	SH2D1A	SH2 domain-containing protein 1A	14.187	1046900	2669300	2879000	1972400	141990000	214520000	78564000	733630000	97.923	48.4	7	2.52593e-05	6.93121	+
207	P41240;H3BUM9;H3BU69	P41240	CSK	Tyrosine-protein kinase CSK	50.704	1344100	2454400	3208900	3188300	395340000	691480000	381080000	263280000	323.31	58.2	3	2.71095e-06	7.68316	+
1147	P12931;P12931-2;J3QRU1;P07947;H2E272;H7C3Z8;H7C074;P42685-2;Q9H3Y6;P42685;Q04912-7;Q04912-2;P08581;Q04912;P08581-2	P12931	SRC	Proto-oncogene tyrosine-protein kinase Src	59.834	0	154700	0	0	13475000	51138000	8490000	6097000	177.37	41.6	15	2.47794e-06	7.73188	+
1351	F8VU51;P49750-3;P49750-1;P49750	F8VU51	YLPM1	YLP motif-containing protein 1	160.74	124160	111370	77937	116530	5954.8	321330	0	40504	12.769	0.9	4	0.101283	-1.56386
1352	J3QR07;Q96MU7-2;Q96MU7	J3QR07	YTHDC1	YTH domain-containing protein 1	85.586	468220	90468	1386000	1202200	0	453020	78204	696090	17.674	2.6	3	0.0526898	-2.16701
1353	Q9BYJ9;Q5JXC6	Q9BYJ9	YTHDF1	YTH domain-containing family protein 1	60.873	377780	0	0	293790	229590	789240	371730	417750	13.92	11.3	2	0.249062	0.949849
1354	Q9Y5A9;Q9Y5A9-2;S4R3J8;S4R3V3	Q9Y5A9	YTHDF2	YTH domain-containing family protein 2	62.333	576370	577960	2339700	2408400	0	2704200	738520	2118100	64.353	17.6	4	0.13664	-1.5998
1355	A0A087X0Q1;Q7Z739;A0A024R7W5;A0A087WY31;A0A087X0C3;S4R373	A0A087X0Q1	YTHDF3	YTH domain-containing family protein 3	63.674	253000	310960	648660	453050	161200	967580	509310	605340	40.857	12.5	6	0.94466	-0.0480549
901	Q06124-1;Q06124;Q06124-3;A0A1W2PPU4;A0A0U1RRI0;H0YF12	Q06124-1	PTPN11	Tyrosine-protein phosphatase non-receptor type 11	68.436	166180	127760	1280600	348670	95232000	447270000	624850000	308400000	323.31	57.8	6	2.63418e-07	10.3057	+
1357	P62258;P62258-2;B4DJF2;I3L3T1;K7EIT4;K7EM20;I3L0W5	P62258	YWHAE	14-3-3 protein epsilon	29.174	4970700	14259000	17296000	20833000	6080900	14829000	5300900	22691000	78.97	44.3	7	0.621601	-0.366078		+
1305	Q5H8X8;O95399;O95399-2	Q5H8X8	UTS2	Urotensin-2	16.276	6189700	16064000	0	0	494650000	1574200000	1171500000	1592500000	8.2303	5.8	3	0.000214379	10.6865	+
1359	P63104;E7EX29;B0AZS6;P63104-2;B7Z2E6;H0YB80;E7ESK7;E5RIR4;E9PD24;E7EVZ2;E5RGE1	P63104	YWHAZ	14-3-3 protein zeta/delta	27.745	8854600	49452000	62669000	58241000	7400500	15013000	2809000	5151900	271.7	49.4	11	0.0100767	-2.62627		+
1360	P43403;P43403-3;P43403-2	P43403	ZAP70	Tyrosine-protein kinase ZAP-70	69.872	364660	1291000	3474000	1206600	290960	1072300	294090	308930	51.029	11.1	3	0.030873	-1.92433
1361	E9PQ61;O75152;E9PBY7;A0A1B0GTU1;A0A494C0C4;A0A1W2PPR9	E9PQ61	ZC3H11A	Zinc finger CCCH domain-containing protein 11A	72.531	465730	715660	1865000	922150	81147	2028500	199680	988830	98.361	14.9	6	0.0906048	-1.40197
1362	Q6PJT7;Q6PJT7-3;Q6PJT7-11;Q6PJT7-10;Q6PJT7-5;Q6PJT7-9;Q6PJT7-2;G3V256;Q6PJT7-4;H0YJA2;G3V5I6;A0A3B3IT62;A0A087WTC9;G3V572;H0YJ87;G3V240;G3V2X4;G3V3R9;G3V3Y4;G3V473	Q6PJT7	ZC3H14	Zinc finger CCCH domain-containing protein 14	82.875	48853	405290	400440	352160	44479	0	58958	110290	32.692	6.7	20	0.087675	-1.82637
1363	Q8WU90;H7C466;Q8WU90-2	Q8WU90	ZC3H15	Zinc finger CCCH domain-containing protein 15	48.602	157350	103550	331680	1680000	22057	789650	0	0	14.556	5.6	3	0.0392989	-2.98441
1364	M0QY97;Q9UPT8	M0QY97	ZC3H4	Zinc finger CCCH domain-containing protein 4	95.425	37311	68757	350620	225220	0	431850	93471	255190	22.666	4.4	2	0.567441	-0.438752
1365	Q7Z2W4-2;Q7Z2W4;C9J6P4;Q7Z2W4-3	Q7Z2W4-2	ZC3HAV1	Zinc finger CCCH-type antiviral protein 1	77.902	705070	648240	2292900	1307400	0	2130100	833290	755770	106.5	14.9	4	0.0803329	-1.83517
1366	Q96H79;Q96H79-2	Q96H79	ZC3HAV1L	Zinc finger CCCH-type antiviral protein 1-like	32.962	431700	122330	1442700	1349600	824000	1132300	0	0	39.626	12.3	2	0.162108	-1.93604
1367	C9J0I9;Q86WB0-3;Q86WB0;F8WBD7;F8WDK5;F8WF13;F8WAU5;Q86WB0-2	C9J0I9	ZC3HC1	Nuclear-interacting partner of ALK	50.562	63828	118210	88166	185730	0	137210	155470	69234	15.53	6.8	8	0.359105	-0.950578
1368	Q96KR1;H0Y8W1	Q96KR1	ZFR	Zinc finger RNA-binding protein	117.01	72364	2316.2	44844	312210	44249	0	0	10678	81.982	3.8	2	0.431019	-0.895628
1369	Q15776	Q15776	ZKSCAN8	Zinc finger protein with KRAB and SCAN domains 8	65.815	23942	31536	49761	46743	0	34223	0	0	6.5573	1.7	1	0.481039	-0.506884
1370	O75844	O75844	ZMPSTE24	CAAX prenyl protease 1 homolog	54.812	136550	0	126590	111460	236360	730280	85426	33340	7.5966	2.3	1	0.533829	0.534805
1371	Q9NZL3	Q9NZL3	ZNF224	Zinc finger protein 224	82.279	265470	0	3413700	831920	632360	272390	117570	2128500	6.6925	1.3	1	0.936184	-0.0828656
1372	Q5BKZ1;A0A0A0MRN4;Q5BKZ1-3;Q5BKZ1-2;E2QRN4	Q5BKZ1	ZNF326	DBIRD complex subunit ZNF326	65.653	265860	521200	1018700	887590	63245	1725700	428340	1755700	77.58	20.4	5	0.537775	-0.472598
1373	Q14966-3;Q14966;Q14966-4;Q14966-2;Q14966-6;C9JWN0;Q14966-5	Q14966-3	ZNF638	Zinc finger protein 638	218.24	29805	69682	43417	102540	0	129610	0	24359	26.727	2.6	7	0.170106	-1.25852
1374	C9JG35;C9J092;C9JCJ0;Q96K58	C9JG35	ZNF668	Zinc finger protein 668	9.7419	297270	459880	384370	248330	432970	0	0	0	7.0322	9.8	4	0.0461974	-2.66708
1375	H7C0E5;H7BZM7;O75312	H7C0E5	ZPR1	Zinc finger protein ZPR1	42.542	65968	201410	516380	556710	0	329120	0	0	8.149	3.1	3	0.0254772	-2.00603
1376	O43149;O43149-3	O43149	ZZEF1	Zinc finger ZZ-type and EF-hand domain-containing protein 1	331.07	0	0	0	15855	2175.2	4095.1	2101.3	61641	18.434	1.4	2	0.122113	-1.83178
